# Supplementary material for: Lewis Acid-Catalyzed Cascade Ring Expansion and Intramolecular Friedel–Crafts Type Cyclization of α‑Dithioacetyl Propargyl Alcohols: Access to S,S‑Heterocycle-Fused Benzofulvenes and 3‑Benzylidene-1-indanones
Source: J Org Chem. 2026 Jul 1;91(27):9529–37. doi: 10.1021/acs.joc.6c00685 (PMC13366585; doi:10.1021/acs.joc.6c00685)
Supplement: Supplementary file 1 [file jo6c00685_si_001.zip]

Archive with 489 entries (399 files):
- 13C NMR/
- 13C NMR/1a_CARBON_01.fid/
- 13C NMR/1a_CARBON_01.fid/1a_CARBON_01.mnova
- 13C NMR/1a_CARBON_01.fid/fid
- 13C NMR/1a_CARBON_01.fid/fort.666
- 13C NMR/1a_CARBON_01.fid/log
- 13C NMR/1a_CARBON_01.fid/procpar
- 13C NMR/1a_CARBON_01.fid/text
- 13C NMR/1b_CARBON_01.fid/
- 13C NMR/1b_CARBON_01.fid/1b_CARBON_01.mnova
- 13C NMR/1b_CARBON_01.fid/fid
- 13C NMR/1b_CARBON_01.fid/log
- 13C NMR/1b_CARBON_01.fid/procpar
- 13C NMR/1b_CARBON_01.fid/text
- 13C NMR/1c_CARBON_01.fid/
- 13C NMR/1c_CARBON_01.fid/1c_CARBON_01.mnova
- 13C NMR/1c_CARBON_01.fid/fid
- 13C NMR/1c_CARBON_01.fid/log
- 13C NMR/1c_CARBON_01.fid/procpar
- 13C NMR/1c_CARBON_01.fid/text
- 13C NMR/1d_CARBON_01.fid/
- 13C NMR/1d_CARBON_01.fid/1d_CARBON_01.mnova
- 13C NMR/1d_CARBON_01.fid/fid
- 13C NMR/1d_CARBON_01.fid/log
- 13C NMR/1d_CARBON_01.fid/procpar
- 13C NMR/1d_CARBON_01.fid/text
- 13C NMR/1e_CARBON_01.fid/
- 13C NMR/1e_CARBON_01.fid/1e_CARBON_01.mnova
- 13C NMR/1e_CARBON_01.fid/fid
- 13C NMR/1e_CARBON_01.fid/log
- 13C NMR/1e_CARBON_01.fid/procpar
- 13C NMR/1e_CARBON_01.fid/text
- 13C NMR/1f_CARBON_01.fid/
- 13C NMR/1f_CARBON_01.fid/1f_CARBON_01.mnova
- 13C NMR/1f_CARBON_01.fid/fid
- 13C NMR/1f_CARBON_01.fid/log
- 13C NMR/1f_CARBON_01.fid/procpar
- 13C NMR/1f_CARBON_01.fid/text
- 13C NMR/1g_CARBON_01.fid/
- 13C NMR/1g_CARBON_01.fid/1g_CARBON_01.mnova
- 13C NMR/1g_CARBON_01.fid/fid
- 13C NMR/1g_CARBON_01.fid/log
- 13C NMR/1g_CARBON_01.fid/procpar
- 13C NMR/1g_CARBON_01.fid/text
- 13C NMR/1h_CARBON_01.fid/
- 13C NMR/1h_CARBON_01.fid/1h_CARBON_01.mnova
- 13C NMR/1h_CARBON_01.fid/fid
- 13C NMR/1h_CARBON_01.fid/fort.666
- 13C NMR/1h_CARBON_01.fid/log
- 13C NMR/1h_CARBON_01.fid/procpar
- 13C NMR/1h_CARBON_01.fid/text
- 13C NMR/1i_CARBON_01.fid/
- 13C NMR/1i_CARBON_01.fid/1i_CARBON_01.mnova
- 13C NMR/1i_CARBON_01.fid/fid
- 13C NMR/1i_CARBON_01.fid/log
- 13C NMR/1i_CARBON_01.fid/procpar
- 13C NMR/1i_CARBON_01.fid/text
- 13C NMR/1j_CARBON_01.fid/
- 13C NMR/1j_CARBON_01.fid/1j_CARBON_01.mnova
- 13C NMR/1j_CARBON_01.fid/fid
- 13C NMR/1j_CARBON_01.fid/log
- 13C NMR/1j_CARBON_01.fid/procpar
- 13C NMR/1j_CARBON_01.fid/text
- 13C NMR/1k_CARBON_01.fid/
- 13C NMR/1k_CARBON_01.fid/1k_CARBON_01.mnova
- 13C NMR/1k_CARBON_01.fid/fid
- 13C NMR/1k_CARBON_01.fid/log
- 13C NMR/1k_CARBON_01.fid/procpar
- 13C NMR/1k_CARBON_01.fid/text
- 13C NMR/1l_CARBON_01.fid/
- 13C NMR/1l_CARBON_01.fid/1l_CARBON_01.mnova
- 13C NMR/1l_CARBON_01.fid/fid
- 13C NMR/1l_CARBON_01.fid/log
- 13C NMR/1l_CARBON_01.fid/procpar
- 13C NMR/1l_CARBON_01.fid/text
- 13C NMR/1m_CARBON_01.fid/
- 13C NMR/1m_CARBON_01.fid/1m_CARBON_01.mnova
- 13C NMR/1m_CARBON_01.fid/fid
- 13C NMR/1m_CARBON_01.fid/log
- 13C NMR/1m_CARBON_01.fid/procpar
- 13C NMR/1m_CARBON_01.fid/text
- 13C NMR/1n_CARBON_01.fid/
- 13C NMR/1n_CARBON_01.fid/1n_CARBON_01.mnova
- 13C NMR/1n_CARBON_01.fid/fid
- 13C NMR/1n_CARBON_01.fid/log
- 13C NMR/1n_CARBON_01.fid/procpar
- 13C NMR/1n_CARBON_01.fid/text
- 13C NMR/1o_CARBON_01.fid/
- 13C NMR/1o_CARBON_01.fid/1o_CARBON_01.mnova
- 13C NMR/1o_CARBON_01.fid/fid
- 13C NMR/1o_CARBON_01.fid/log
- 13C NMR/1o_CARBON_01.fid/procpar
- 13C NMR/1o_CARBON_01.fid/text
- 13C NMR/1p_CARBON_01.fid/
- 13C NMR/1p_CARBON_01.fid/1p_CARBON_01.mnova
- 13C NMR/1p_CARBON_01.fid/fid
- 13C NMR/1p_CARBON_01.fid/log
- 13C NMR/1p_CARBON_01.fid/procpar
- 13C NMR/1p_CARBON_01.fid/text
- 13C NMR/1q_CARBON_01.fid/
- 13C NMR/1q_CARBON_01.fid/1q_CARBON_01.mnova
- 13C NMR/1q_CARBON_01.fid/fid
- 13C NMR/1q_CARBON_01.fid/log
- 13C NMR/1q_CARBON_01.fid/procpar
- 13C NMR/1q_CARBON_01.fid/text
- 13C NMR/1r_CARBON_01.fid/
- 13C NMR/1r_CARBON_01.fid/1r_CARBON_01.mnova
- 13C NMR/1r_CARBON_01.fid/fid
- 13C NMR/1r_CARBON_01.fid/log
- 13C NMR/1r_CARBON_01.fid/procpar
- 13C NMR/1r_CARBON_01.fid/text
- 13C NMR/1s_CARBON_01.fid/
- 13C NMR/1s_CARBON_01.fid/1s_CARBON_01.mnova
- 13C NMR/1s_CARBON_01.fid/fid
- 13C NMR/1s_CARBON_01.fid/log
- 13C NMR/1s_CARBON_01.fid/procpar
- 13C NMR/1s_CARBON_01.fid/text
- 13C NMR/1t_CARBON_01.fid/
- 13C NMR/1t_CARBON_01.fid/1t_CARBON_01.mnova
- 13C NMR/1t_CARBON_01.fid/fid
- 13C NMR/1t_CARBON_01.fid/log
- 13C NMR/1t_CARBON_01.fid/procpar
- 13C NMR/1t_CARBON_01.fid/text
- 13C NMR/1u_CARBON_01.fid/
- 13C NMR/1u_CARBON_01.fid/1u_CARBON_01.mnova
- 13C NMR/1u_CARBON_01.fid/fid
- 13C NMR/1u_CARBON_01.fid/log
- 13C NMR/1u_CARBON_01.fid/procpar
- 13C NMR/1u_CARBON_01.fid/text
- 13C NMR/1v_CARBON_01.fid/
- 13C NMR/1v_CARBON_01.fid/1v_CARBON_01.mnova
- 13C NMR/1v_CARBON_01.fid/fid
- 13C NMR/1v_CARBON_01.fid/log
- 13C NMR/1v_CARBON_01.fid/procpar
- 13C NMR/1v_CARBON_01.fid/text
- 13C NMR/2a'_CARBON_01.fid/
- 13C NMR/2a'_CARBON_01.fid/fid
- 13C NMR/2a'_CARBON_01.fid/log
- 13C NMR/2a'_CARBON_01.fid/procpar
- 13C NMR/2a'_CARBON_01.fid/text
- 13C NMR/2a-(E)_CARBON_01.fid/
- 13C NMR/2a-(E)_CARBON_01.fid/2a-(E)_CARBON_01.mnova
- 13C NMR/2a-(E)_CARBON_01.fid/fid
- 13C NMR/2a-(E)_CARBON_01.fid/log
- 13C NMR/2a-(E)_CARBON_01.fid/procpar
- 13C NMR/2a-(E)_CARBON_01.fid/text
- 13C NMR/2a-(Z)_CARBON_01.fid/
- 13C NMR/2a-(Z)_CARBON_01.fid/2a-(Z)_CARBON_01.mnova
- 13C NMR/2a-(Z)_CARBON_01.fid/fid
- 13C NMR/2a-(Z)_CARBON_01.fid/log
- 13C NMR/2a-(Z)_CARBON_01.fid/procpar
- 13C NMR/2a-(Z)_CARBON_01.fid/text
- 13C NMR/2a-IV_CARBON_01.fid/
- 13C NMR/2a-IV_CARBON_01.fid/fid
- 13C NMR/2a-IV_CARBON_01.fid/log
- 13C NMR/2a-IV_CARBON_01.fid/procpar
- 13C NMR/2a-IV_CARBON_01.fid/text
- 13C NMR/2b'_CARBON_01.fid/
- 13C NMR/2b'_CARBON_01.fid/fid
- 13C NMR/2b'_CARBON_01.fid/log
- 13C NMR/2b'_CARBON_01.fid/procpar
- 13C NMR/2b'_CARBON_01.fid/text
- 13C NMR/2b-(E)_CARBON_01.fid/
- 13C NMR/2b-(E)_CARBON_01.fid/2b-(E)_CARBON_01.mnova
- 13C NMR/2b-(E)_CARBON_01.fid/fid
- 13C NMR/2b-(E)_CARBON_01.fid/log
- 13C NMR/2b-(E)_CARBON_01.fid/procpar
- 13C NMR/2b-(E)_CARBON_01.fid/text
- 13C NMR/2b-(Z)_CARBON_01.fid/
- 13C NMR/2b-(Z)_CARBON_01.fid/2b-(Z)_CARBON_01.mnova
- 13C NMR/2b-(Z)_CARBON_01.fid/fid
- 13C NMR/2b-(Z)_CARBON_01.fid/log
- 13C NMR/2b-(Z)_CARBON_01.fid/procpar
- 13C NMR/2b-(Z)_CARBON_01.fid/text
- 13C NMR/2c'_CARBON_01.fid/
- 13C NMR/2c'_CARBON_01.fid/fid
- 13C NMR/2c'_CARBON_01.fid/log
- 13C NMR/2c'_CARBON_01.fid/procpar
- 13C NMR/2c'_CARBON_01.fid/text
- 13C NMR/2c-(E)_CARBON_01.fid/
- 13C NMR/2c-(E)_CARBON_01.fid/fid
- 13C NMR/2c-(E)_CARBON_01.fid/log
- 13C NMR/2c-(E)_CARBON_01.fid/procpar
- 13C NMR/2c-(E)_CARBON_01.fid/text
- 13C NMR/2c-(Z)_CARBON_01.fid/
- 13C NMR/2c-(Z)_CARBON_01.fid/2c-(Z)_CARBON_01.mnova
- 13C NMR/2c-(Z)_CARBON_01.fid/fid
- 13C NMR/2c-(Z)_CARBON_01.fid/log
- 13C NMR/2c-(Z)_CARBON_01.fid/procpar
- 13C NMR/2c-(Z)_CARBON_01.fid/text
- 13C NMR/2d'_CARBON_01.fid/
- 13C NMR/2d'_CARBON_01.fid/fid
- 13C NMR/2d'_CARBON_01.fid/log
- 13C NMR/2d'_CARBON_01.fid/procpar
- 13C NMR/2d'_CARBON_01.fid/text
- 13C NMR/2d-(E)_CARBON_01.fid/
- 13C NMR/2d-(E)_CARBON_01.fid/2d-(E)_CARBON_01.mnova
- 13C NMR/2d-(E)_CARBON_01.fid/fid
- 13C NMR/2d-(E)_CARBON_01.fid/log
- 13C NMR/2d-(E)_CARBON_01.fid/procpar
- 13C NMR/2d-(E)_CARBON_01.fid/text
- 13C NMR/2d-(Z)_CARBON_01.fid/
- 13C NMR/2d-(Z)_CARBON_01.fid/2d-(Z)_CARBON_01.mnova
- 13C NMR/2d-(Z)_CARBON_01.fid/fid
- 13C NMR/2d-(Z)_CARBON_01.fid/log
- 13C NMR/2d-(Z)_CARBON_01.fid/procpar
- 13C NMR/2d-(Z)_CARBON_01.fid/text
- 13C NMR/2e'_CARBON_01.fid/
- 13C NMR/2e'_CARBON_01.fid/fid
- 13C NMR/2e'_CARBON_01.fid/log
- 13C NMR/2e'_CARBON_01.fid/procpar
- 13C NMR/2e'_CARBON_01.fid/text
- 13C NMR/2e-(E)_CARBON_01.fid/
- 13C NMR/2e-(E)_CARBON_01.fid/fid
- 13C NMR/2e-(E)_CARBON_01.fid/log
- 13C NMR/2e-(E)_CARBON_01.fid/procpar
- 13C NMR/2e-(E)_CARBON_01.fid/text
- 13C NMR/2e-(Z)_CARBON_01.fid/
- 13C NMR/2e-(Z)_CARBON_01.fid/fid
- 13C NMR/2e-(Z)_CARBON_01.fid/log
- 13C NMR/2e-(Z)_CARBON_01.fid/procpar
- 13C NMR/2e-(Z)_CARBON_01.fid/text
- 13C NMR/2f-(E)_CARBON_01.fid/
- 13C NMR/2f-(E)_CARBON_01.fid/fid
- 13C NMR/2f-(E)_CARBON_01.fid/log
- 13C NMR/2f-(E)_CARBON_01.fid/procpar
- 13C NMR/2f-(E)_CARBON_01.fid/text
- 13C NMR/2f-(Z)_CARBON_01.fid/
- 13C NMR/2f-(Z)_CARBON_01.fid/fid
- 13C NMR/2f-(Z)_CARBON_01.fid/log
- 13C NMR/2f-(Z)_CARBON_01.fid/procpar
- 13C NMR/2f-(Z)_CARBON_01.fid/text
- 13C NMR/2g'_CARBON_01.fid/
- 13C NMR/2g'_CARBON_01.fid/fid
- 13C NMR/2g'_CARBON_01.fid/log
- 13C NMR/2g'_CARBON_01.fid/procpar
- 13C NMR/2g'_CARBON_01.fid/text
- 13C NMR/2g-(E)_CARBON_01.fid/
- 13C NMR/2g-(E)_CARBON_01.fid/fid
- 13C NMR/2g-(E)_CARBON_01.fid/log
- 13C NMR/2g-(E)_CARBON_01.fid/procpar
- 13C NMR/2g-(E)_CARBON_01.fid/text
- 13C NMR/2g-(Z)_CARBON_01.fid/
- 13C NMR/2g-(Z)_CARBON_01.fid/fid
- 13C NMR/2g-(Z)_CARBON_01.fid/log
- 13C NMR/2g-(Z)_CARBON_01.fid/procpar
- 13C NMR/2g-(Z)_CARBON_01.fid/text
- 13C NMR/2h'_CARBON_01.fid/
- 13C NMR/2h'_CARBON_01.fid/fid
- 13C NMR/2h'_CARBON_01.fid/log
- 13C NMR/2h'_CARBON_01.fid/procpar
- 13C NMR/2h'_CARBON_01.fid/text
- 13C NMR/2h-(E)_CARBON_01.fid/
- 13C NMR/2h-(E)_CARBON_01.fid/2h-(E)_CARBON_01.mnova
- 13C NMR/2h-(E)_CARBON_01.fid/fid
- 13C NMR/2h-(E)_CARBON_01.fid/log
- 13C NMR/2h-(E)_CARBON_01.fid/procpar
- 13C NMR/2h-(E)_CARBON_01.fid/text
- 13C NMR/2h-(Z)_CARBON_01.fid/
- 13C NMR/2h-(Z)_CARBON_01.fid/2h-(Z)_CARBON_01.mnova
- 13C NMR/2h-(Z)_CARBON_01.fid/fid
- 13C NMR/2h-(Z)_CARBON_01.fid/log
- 13C NMR/2h-(Z)_CARBON_01.fid/procpar
- 13C NMR/2h-(Z)_CARBON_01.fid/text
- 13C NMR/2i-(E-Z)_CARBON_01.fid/
- 13C NMR/2i-(E-Z)_CARBON_01.fid/fid
- 13C NMR/2i-(E-Z)_CARBON_01.fid/log
- 13C NMR/2i-(E-Z)_CARBON_01.fid/procpar
- 13C NMR/2i-(E-Z)_CARBON_01.fid/text
- 13C NMR/2j-(E)_CARBON_01.fid/
- 13C NMR/2j-(E)_CARBON_01.fid/fid
- 13C NMR/2j-(E)_CARBON_01.fid/log
- 13C NMR/2j-(E)_CARBON_01.fid/procpar
- 13C NMR/2j-(E)_CARBON_01.fid/text
- 13C NMR/2j-(Z)_CARBON_01.fid/
- 13C NMR/2j-(Z)_CARBON_01.fid/fid
- 13C NMR/2j-(Z)_CARBON_01.fid/log
- 13C NMR/2j-(Z)_CARBON_01.fid/procpar
- 13C NMR/2j-(Z)_CARBON_01.fid/text
- 13C NMR/2l-(E)_CARBON_01.fid/
- 13C NMR/2l-(E)_CARBON_01.fid/fid
- 13C NMR/2l-(E)_CARBON_01.fid/log
- 13C NMR/2l-(E)_CARBON_01.fid/procpar
- 13C NMR/2l-(E)_CARBON_01.fid/text
- 13C NMR/2m-(E)_CARBON_01.fid/
- 13C NMR/2m-(E)_CARBON_01.fid/fid
- 13C NMR/2m-(E)_CARBON_01.fid/log
- 13C NMR/2m-(E)_CARBON_01.fid/procpar
- 13C NMR/2m-(E)_CARBON_01.fid/text
- 13C NMR/2m-(Z)_CARBON_01.fid/
- 13C NMR/2m-(Z)_CARBON_01.fid/fid
- 13C NMR/2m-(Z)_CARBON_01.fid/log
- 13C NMR/2m-(Z)_CARBON_01.fid/procpar
- 13C NMR/2m-(Z)_CARBON_01.fid/text
- 13C NMR/2n-(E)-CARBON_01.fid/
- 13C NMR/2n-(E)-CARBON_01.fid/2n-(E)_CARBON_01.mnova
- 13C NMR/2n-(E)-CARBON_01.fid/fid
- 13C NMR/2n-(E)-CARBON_01.fid/log
- 13C NMR/2n-(E)-CARBON_01.fid/procpar
- 13C NMR/2n-(E)-CARBON_01.fid/text
[truncated: 189 more entries]
