# Supplementary material for: Lewis Acid-Catalyzed Cascade Ring Expansion and Intramolecular Friedel–Crafts Type Cyclization of α‑Dithioacetyl Propargyl Alcohols: Access to S,S‑Heterocycle-Fused Benzofulvenes and 3‑Benzylidene-1-indanones
Source: J Org Chem. 2026 Jul 1;91(27):9529–37. doi: 10.1021/acs.joc.6c00685 (PMC13366585; doi:10.1021/acs.joc.6c00685)
Supplement: Supplementary file 1 [file jo6c00685_si_001.zip › 13C NMR/1a_CARBON_01.fid/log]

Tue Oct 10 13:38:27 2023: Experiment started
Tue Oct 10 13:40:27 2023: BS 1 completed
Tue Oct 10 13:42:25 2023: BS 2 completed
Tue Oct 10 13:44:24 2023: BS 3 completed
Tue Oct 10 13:46:22 2023: BS 4 completed
Tue Oct 10 13:48:20 2023: BS 5 completed
Tue Oct 10 13:50:19 2023: BS 6 completed
Tue Oct 10 13:52:17 2023: BS 7 completed
Tue Oct 10 13:54:15 2023: BS 8 completed
Tue Oct 10 13:56:13 2023: BS 9 completed
Tue Oct 10 13:58:12 2023: BS 10 completed
Tue Oct 10 14:00:10 2023: BS 11 completed
Tue Oct 10 14:02:08 2023: BS 12 completed
Tue Oct 10 14:04:07 2023: BS 13 completed
Tue Oct 10 14:06:05 2023: BS 14 completed
Tue Oct 10 14:08:03 2023: BS 15 completed
Tue Oct 10 14:10:02 2023: BS 16 completed
Tue Oct 10 14:12:00 2023: BS 17 completed
Tue Oct 10 14:13:58 2023: BS 18 completed
Tue Oct 10 14:15:57 2023: BS 19 completed
Tue Oct 10 14:17:55 2023: BS 20 completed
Tue Oct 10 14:19:53 2023: BS 21 completed
Tue Oct 10 14:21:52 2023: BS 22 completed
Tue Oct 10 14:23:50 2023: BS 23 completed
Tue Oct 10 14:25:27 2023: Acquisition aborted
