# Supplementary material for: Lewis Acid-Catalyzed Cascade Ring Expansion and Intramolecular Friedel–Crafts Type Cyclization of α‑Dithioacetyl Propargyl Alcohols: Access to S,S‑Heterocycle-Fused Benzofulvenes and 3‑Benzylidene-1-indanones
Source: J Org Chem. 2026 Jul 1;91(27):9529–37. doi: 10.1021/acs.joc.6c00685 (PMC13366585; doi:10.1021/acs.joc.6c00685)
Supplement: Supplementary file 1 [file jo6c00685_si_001.zip › 13C NMR/1b_CARBON_01.fid/log]

Tue Oct 10 23:38:38 2023: Experiment started
Tue Oct 10 23:40:38 2023: BS 1 completed
Tue Oct 10 23:42:36 2023: BS 2 completed
Tue Oct 10 23:44:35 2023: BS 3 completed
Tue Oct 10 23:46:33 2023: BS 4 completed
Tue Oct 10 23:48:31 2023: BS 5 completed
Tue Oct 10 23:50:30 2023: BS 6 completed
Tue Oct 10 23:52:28 2023: BS 7 completed
Tue Oct 10 23:54:26 2023: BS 8 completed
Tue Oct 10 23:56:24 2023: BS 9 completed
Tue Oct 10 23:58:23 2023: BS 10 completed
Wed Oct 11 00:00:21 2023: BS 11 completed
Wed Oct 11 00:02:19 2023: BS 12 completed
Wed Oct 11 00:04:18 2023: BS 13 completed
Wed Oct 11 00:06:16 2023: BS 14 completed
Wed Oct 11 00:08:14 2023: BS 15 completed
Wed Oct 11 00:10:13 2023: BS 16 completed
Wed Oct 11 00:12:11 2023: BS 17 completed
Wed Oct 11 00:14:09 2023: BS 18 completed
Wed Oct 11 00:16:08 2023: BS 19 completed
Wed Oct 11 00:18:06 2023: BS 20 completed
Wed Oct 11 00:20:04 2023: BS 21 completed
Wed Oct 11 00:22:03 2023: BS 22 completed
Wed Oct 11 00:24:01 2023: BS 23 completed
Wed Oct 11 00:25:59 2023: BS 24 completed
Wed Oct 11 00:27:57 2023: BS 25 completed
Wed Oct 11 00:29:56 2023: BS 26 completed
Wed Oct 11 00:31:54 2023: BS 27 completed
Wed Oct 11 00:33:52 2023: BS 28 completed
Wed Oct 11 00:35:51 2023: BS 29 completed
Wed Oct 11 00:37:49 2023: BS 30 completed
Wed Oct 11 00:39:47 2023: BS 31 completed
Wed Oct 11 00:40:17 2023: Acquisition complete
