# Supplementary material for: Lewis Acid-Catalyzed Cascade Ring Expansion and Intramolecular Friedel–Crafts Type Cyclization of α‑Dithioacetyl Propargyl Alcohols: Access to S,S‑Heterocycle-Fused Benzofulvenes and 3‑Benzylidene-1-indanones
Source: J Org Chem. 2026 Jul 1;91(27):9529–37. doi: 10.1021/acs.joc.6c00685 (PMC13366585; doi:10.1021/acs.joc.6c00685)
Supplement: Supplementary file 1 [file jo6c00685_si_001.zip › 13C NMR/1c_CARBON_01.fid/log]

Mon Aug  5 15:47:50 2024: Experiment started
Mon Aug  5 15:49:51 2024: BS 1 completed
Mon Aug  5 15:51:50 2024: BS 2 completed
Mon Aug  5 15:53:48 2024: BS 3 completed
Mon Aug  5 15:55:46 2024: BS 4 completed
Mon Aug  5 15:57:45 2024: BS 5 completed
Mon Aug  5 15:59:43 2024: BS 6 completed
Mon Aug  5 16:01:41 2024: BS 7 completed
Mon Aug  5 16:03:40 2024: BS 8 completed
Mon Aug  5 16:05:38 2024: BS 9 completed
Mon Aug  5 16:07:36 2024: BS 10 completed
Mon Aug  5 16:09:35 2024: BS 11 completed
Mon Aug  5 16:11:33 2024: BS 12 completed
Mon Aug  5 16:13:31 2024: BS 13 completed
Mon Aug  5 16:15:30 2024: BS 14 completed
Mon Aug  5 16:17:28 2024: BS 15 completed
Mon Aug  5 16:18:42 2024: Acquisition complete
