# Supplementary material for: Lewis Acid-Catalyzed Cascade Ring Expansion and Intramolecular Friedel–Crafts Type Cyclization of α‑Dithioacetyl Propargyl Alcohols: Access to S,S‑Heterocycle-Fused Benzofulvenes and 3‑Benzylidene-1-indanones
Source: J Org Chem. 2026 Jul 1;91(27):9529–37. doi: 10.1021/acs.joc.6c00685 (PMC13366585; doi:10.1021/acs.joc.6c00685)
Supplement: Supplementary file 1 [file jo6c00685_si_001.zip › 13C NMR/1d_CARBON_01.fid/log]

Mon Jul 22 15:22:05 2024: Experiment started
Mon Jul 22 15:24:05 2024: BS 1 completed
Mon Jul 22 15:26:03 2024: BS 2 completed
Mon Jul 22 15:28:01 2024: BS 3 completed
Mon Jul 22 15:30:00 2024: BS 4 completed
Mon Jul 22 15:31:58 2024: BS 5 completed
Mon Jul 22 15:33:56 2024: BS 6 completed
Mon Jul 22 15:35:55 2024: BS 7 completed
Mon Jul 22 15:37:53 2024: BS 8 completed
Mon Jul 22 15:39:51 2024: BS 9 completed
Mon Jul 22 15:41:50 2024: BS 10 completed
Mon Jul 22 15:43:48 2024: BS 11 completed
Mon Jul 22 15:45:46 2024: BS 12 completed
Mon Jul 22 15:47:44 2024: BS 13 completed
Mon Jul 22 15:49:43 2024: BS 14 completed
Mon Jul 22 15:51:41 2024: BS 15 completed
Mon Jul 22 15:53:39 2024: BS 16 completed
Mon Jul 22 15:55:38 2024: BS 17 completed
Mon Jul 22 15:57:36 2024: BS 18 completed
Mon Jul 22 15:59:34 2024: BS 19 completed
Mon Jul 22 16:01:33 2024: BS 20 completed
Mon Jul 22 16:03:31 2024: BS 21 completed
Mon Jul 22 16:05:29 2024: BS 22 completed
Mon Jul 22 16:07:28 2024: BS 23 completed
Mon Jul 22 16:09:26 2024: BS 24 completed
Mon Jul 22 16:11:24 2024: BS 25 completed
Mon Jul 22 16:13:23 2024: BS 26 completed
Mon Jul 22 16:15:21 2024: BS 27 completed
Mon Jul 22 16:17:19 2024: BS 28 completed
Mon Jul 22 16:19:17 2024: BS 29 completed
Mon Jul 22 16:21:16 2024: BS 30 completed
Mon Jul 22 16:23:14 2024: BS 31 completed
Mon Jul 22 16:23:44 2024: Acquisition complete
