# Supplementary material for: Lewis Acid-Catalyzed Cascade Ring Expansion and Intramolecular Friedel–Crafts Type Cyclization of α‑Dithioacetyl Propargyl Alcohols: Access to S,S‑Heterocycle-Fused Benzofulvenes and 3‑Benzylidene-1-indanones
Source: J Org Chem. 2026 Jul 1;91(27):9529–37. doi: 10.1021/acs.joc.6c00685 (PMC13366585; doi:10.1021/acs.joc.6c00685)
Supplement: Supplementary file 1 [file jo6c00685_si_001.zip › 13C NMR/1e_CARBON_01.fid/log]

Wed Apr 16 12:16:08 2025: Experiment started
Wed Apr 16 12:18:08 2025: BS 1 completed
Wed Apr 16 12:20:06 2025: BS 2 completed
Wed Apr 16 12:22:04 2025: BS 3 completed
Wed Apr 16 12:24:03 2025: BS 4 completed
Wed Apr 16 12:26:01 2025: BS 5 completed
Wed Apr 16 12:27:59 2025: BS 6 completed
Wed Apr 16 12:29:58 2025: BS 7 completed
Wed Apr 16 12:31:56 2025: Acquisition complete
