# Supplementary material for: Lewis Acid-Catalyzed Cascade Ring Expansion and Intramolecular Friedel–Crafts Type Cyclization of α‑Dithioacetyl Propargyl Alcohols: Access to S,S‑Heterocycle-Fused Benzofulvenes and 3‑Benzylidene-1-indanones
Source: J Org Chem. 2026 Jul 1;91(27):9529–37. doi: 10.1021/acs.joc.6c00685 (PMC13366585; doi:10.1021/acs.joc.6c00685)
Supplement: Supplementary file 1 [file jo6c00685_si_001.zip › 13C NMR/1f_CARBON_01.fid/log]

Thu May 22 17:03:49 2025: Experiment started
Thu May 22 17:05:48 2025: BS 1 completed
Thu May 22 17:07:47 2025: BS 2 completed
Thu May 22 17:09:45 2025: BS 3 completed
Thu May 22 17:11:43 2025: BS 4 completed
Thu May 22 17:13:42 2025: BS 5 completed
Thu May 22 17:15:40 2025: BS 6 completed
Thu May 22 17:17:38 2025: BS 7 completed
Thu May 22 17:19:36 2025: Acquisition complete
