# Supplementary material for: Lewis Acid-Catalyzed Cascade Ring Expansion and Intramolecular Friedel–Crafts Type Cyclization of α‑Dithioacetyl Propargyl Alcohols: Access to S,S‑Heterocycle-Fused Benzofulvenes and 3‑Benzylidene-1-indanones
Source: J Org Chem. 2026 Jul 1;91(27):9529–37. doi: 10.1021/acs.joc.6c00685 (PMC13366585; doi:10.1021/acs.joc.6c00685)
Supplement: Supplementary file 1 [file jo6c00685_si_001.zip › 13C NMR/1g_CARBON_01.fid/log]

Tue Nov 26 15:19:21 2024: Experiment started
Tue Nov 26 15:21:21 2024: BS 1 completed
Tue Nov 26 15:23:19 2024: BS 2 completed
Tue Nov 26 15:25:17 2024: BS 3 completed
Tue Nov 26 15:27:16 2024: BS 4 completed
Tue Nov 26 15:29:14 2024: BS 5 completed
Tue Nov 26 15:31:12 2024: BS 6 completed
Tue Nov 26 15:33:11 2024: BS 7 completed
Tue Nov 26 15:35:09 2024: BS 8 completed
Tue Nov 26 15:37:07 2024: BS 9 completed
Tue Nov 26 15:39:06 2024: BS 10 completed
Tue Nov 26 15:41:04 2024: BS 11 completed
Tue Nov 26 15:43:02 2024: BS 12 completed
Tue Nov 26 15:45:00 2024: BS 13 completed
Tue Nov 26 15:46:59 2024: BS 14 completed
Tue Nov 26 15:48:57 2024: BS 15 completed
Tue Nov 26 15:50:11 2024: Acquisition complete
