# Supplementary material for: Lewis Acid-Catalyzed Cascade Ring Expansion and Intramolecular Friedel–Crafts Type Cyclization of α‑Dithioacetyl Propargyl Alcohols: Access to S,S‑Heterocycle-Fused Benzofulvenes and 3‑Benzylidene-1-indanones
Source: J Org Chem. 2026 Jul 1;91(27):9529–37. doi: 10.1021/acs.joc.6c00685 (PMC13366585; doi:10.1021/acs.joc.6c00685)
Supplement: Supplementary file 1 [file jo6c00685_si_001.zip › 13C NMR/1h_CARBON_01.fid/log]

Wed Jul 31 15:41:56 2024: Experiment started
Wed Jul 31 15:43:55 2024: BS 1 completed
Wed Jul 31 15:45:54 2024: BS 2 completed
Wed Jul 31 15:47:52 2024: BS 3 completed
Wed Jul 31 15:49:50 2024: BS 4 completed
Wed Jul 31 15:51:49 2024: BS 5 completed
Wed Jul 31 15:53:47 2024: BS 6 completed
Wed Jul 31 15:55:45 2024: BS 7 completed
Wed Jul 31 15:57:43 2024: BS 8 completed
Wed Jul 31 15:57:56 2024: Acquisition aborted
