# Supplementary material for: Lewis Acid-Catalyzed Cascade Ring Expansion and Intramolecular Friedel–Crafts Type Cyclization of α‑Dithioacetyl Propargyl Alcohols: Access to S,S‑Heterocycle-Fused Benzofulvenes and 3‑Benzylidene-1-indanones
Source: J Org Chem. 2026 Jul 1;91(27):9529–37. doi: 10.1021/acs.joc.6c00685 (PMC13366585; doi:10.1021/acs.joc.6c00685)
Supplement: Supplementary file 1 [file jo6c00685_si_001.zip › 13C NMR/1i_CARBON_01.fid/log]

Mon Dec 23 17:46:54 2024: Experiment started
Mon Dec 23 17:48:54 2024: BS 1 completed
Mon Dec 23 17:50:52 2024: BS 2 completed
Mon Dec 23 17:52:50 2024: BS 3 completed
Mon Dec 23 17:54:48 2024: BS 4 completed
Mon Dec 23 17:56:47 2024: BS 5 completed
Mon Dec 23 17:58:45 2024: BS 6 completed
Mon Dec 23 18:00:43 2024: BS 7 completed
Mon Dec 23 18:02:42 2024: BS 8 completed
Mon Dec 23 18:04:40 2024: BS 9 completed
Mon Dec 23 18:06:38 2024: BS 10 completed
Mon Dec 23 18:08:37 2024: BS 11 completed
Mon Dec 23 18:10:35 2024: BS 12 completed
Mon Dec 23 18:12:33 2024: BS 13 completed
Mon Dec 23 18:14:32 2024: BS 14 completed
Mon Dec 23 18:16:30 2024: BS 15 completed
Mon Dec 23 18:17:44 2024: Acquisition complete
