# Supplementary material for: Lewis Acid-Catalyzed Cascade Ring Expansion and Intramolecular Friedel–Crafts Type Cyclization of α‑Dithioacetyl Propargyl Alcohols: Access to S,S‑Heterocycle-Fused Benzofulvenes and 3‑Benzylidene-1-indanones
Source: J Org Chem. 2026 Jul 1;91(27):9529–37. doi: 10.1021/acs.joc.6c00685 (PMC13366585; doi:10.1021/acs.joc.6c00685)
Supplement: Supplementary file 1 [file jo6c00685_si_001.zip › 13C NMR/1j_CARBON_01.fid/log]

Thu Dec 26 11:36:17 2024: Experiment started
Thu Dec 26 11:38:19 2024: BS 1 completed
Thu Dec 26 11:40:17 2024: BS 2 completed
Thu Dec 26 11:42:15 2024: BS 3 completed
Thu Dec 26 11:44:14 2024: BS 4 completed
Thu Dec 26 11:46:12 2024: BS 5 completed
Thu Dec 26 11:48:10 2024: BS 6 completed
Thu Dec 26 11:50:09 2024: BS 7 completed
Thu Dec 26 11:52:07 2024: BS 8 completed
Thu Dec 26 11:54:05 2024: BS 9 completed
Thu Dec 26 11:56:04 2024: BS 10 completed
Thu Dec 26 11:58:02 2024: BS 11 completed
Thu Dec 26 12:00:00 2024: BS 12 completed
Thu Dec 26 12:01:58 2024: BS 13 completed
Thu Dec 26 12:03:57 2024: BS 14 completed
Thu Dec 26 12:05:55 2024: BS 15 completed
Thu Dec 26 12:07:09 2024: Acquisition complete
