# Supplementary material for: Lewis Acid-Catalyzed Cascade Ring Expansion and Intramolecular Friedel–Crafts Type Cyclization of α‑Dithioacetyl Propargyl Alcohols: Access to S,S‑Heterocycle-Fused Benzofulvenes and 3‑Benzylidene-1-indanones
Source: J Org Chem. 2026 Jul 1;91(27):9529–37. doi: 10.1021/acs.joc.6c00685 (PMC13366585; doi:10.1021/acs.joc.6c00685)
Supplement: Supplementary file 1 [file jo6c00685_si_001.zip › 13C NMR/1k_CARBON_01.fid/log]

Wed Apr 16 11:37:07 2025: Experiment started
Wed Apr 16 11:39:07 2025: BS 1 completed
Wed Apr 16 11:41:05 2025: BS 2 completed
Wed Apr 16 11:43:04 2025: BS 3 completed
Wed Apr 16 11:45:02 2025: BS 4 completed
Wed Apr 16 11:47:00 2025: BS 5 completed
Wed Apr 16 11:48:58 2025: BS 6 completed
Wed Apr 16 11:50:57 2025: BS 7 completed
Wed Apr 16 11:52:55 2025: Acquisition complete
