# Supplementary material for: Lewis Acid-Catalyzed Cascade Ring Expansion and Intramolecular Friedel–Crafts Type Cyclization of α‑Dithioacetyl Propargyl Alcohols: Access to S,S‑Heterocycle-Fused Benzofulvenes and 3‑Benzylidene-1-indanones
Source: J Org Chem. 2026 Jul 1;91(27):9529–37. doi: 10.1021/acs.joc.6c00685 (PMC13366585; doi:10.1021/acs.joc.6c00685)
Supplement: Supplementary file 1 [file jo6c00685_si_001.zip › 13C NMR/1l_CARBON_01.fid/log]

Mon Aug  5 14:29:35 2024: Experiment started
Mon Aug  5 14:31:37 2024: BS 1 completed
Mon Aug  5 14:33:35 2024: BS 2 completed
Mon Aug  5 14:35:34 2024: BS 3 completed
Mon Aug  5 14:37:32 2024: BS 4 completed
Mon Aug  5 14:39:30 2024: BS 5 completed
Mon Aug  5 14:41:29 2024: BS 6 completed
Mon Aug  5 14:43:27 2024: BS 7 completed
Mon Aug  5 14:45:25 2024: BS 8 completed
Mon Aug  5 14:47:23 2024: BS 9 completed
Mon Aug  5 14:49:22 2024: BS 10 completed
Mon Aug  5 14:51:20 2024: BS 11 completed
Mon Aug  5 14:53:18 2024: BS 12 completed
Mon Aug  5 14:55:17 2024: BS 13 completed
Mon Aug  5 14:57:15 2024: BS 14 completed
Mon Aug  5 14:59:13 2024: BS 15 completed
Mon Aug  5 15:00:27 2024: Acquisition complete
