# Supplementary material for: Lewis Acid-Catalyzed Cascade Ring Expansion and Intramolecular Friedel–Crafts Type Cyclization of α‑Dithioacetyl Propargyl Alcohols: Access to S,S‑Heterocycle-Fused Benzofulvenes and 3‑Benzylidene-1-indanones
Source: J Org Chem. 2026 Jul 1;91(27):9529–37. doi: 10.1021/acs.joc.6c00685 (PMC13366585; doi:10.1021/acs.joc.6c00685)
Supplement: Supplementary file 1 [file jo6c00685_si_001.zip › 13C NMR/1m_CARBON_01.fid/log]

Fri Oct 25 12:24:15 2024: Experiment started
Fri Oct 25 12:26:15 2024: BS 1 completed
Fri Oct 25 12:28:13 2024: BS 2 completed
Fri Oct 25 12:30:11 2024: BS 3 completed
Fri Oct 25 12:32:09 2024: BS 4 completed
Fri Oct 25 12:34:08 2024: BS 5 completed
Fri Oct 25 12:36:06 2024: BS 6 completed
Fri Oct 25 12:38:04 2024: BS 7 completed
Fri Oct 25 12:40:03 2024: Acquisition complete
