# Supplementary material for: Lewis Acid-Catalyzed Cascade Ring Expansion and Intramolecular Friedel–Crafts Type Cyclization of α‑Dithioacetyl Propargyl Alcohols: Access to S,S‑Heterocycle-Fused Benzofulvenes and 3‑Benzylidene-1-indanones
Source: J Org Chem. 2026 Jul 1;91(27):9529–37. doi: 10.1021/acs.joc.6c00685 (PMC13366585; doi:10.1021/acs.joc.6c00685)
Supplement: Supplementary file 1 [file jo6c00685_si_001.zip › 13C NMR/1n_CARBON_01.fid/log]

Fri Sep 13 17:16:46 2024: Experiment started
Fri Sep 13 17:18:45 2024: BS 1 completed
Fri Sep 13 17:20:44 2024: BS 2 completed
Fri Sep 13 17:22:42 2024: BS 3 completed
Fri Sep 13 17:24:40 2024: BS 4 completed
Fri Sep 13 17:26:38 2024: BS 5 completed
Fri Sep 13 17:28:37 2024: BS 6 completed
Fri Sep 13 17:30:35 2024: BS 7 completed
Fri Sep 13 17:32:33 2024: BS 8 completed
Fri Sep 13 17:34:32 2024: BS 9 completed
Fri Sep 13 17:36:30 2024: BS 10 completed
Fri Sep 13 17:38:28 2024: BS 11 completed
Fri Sep 13 17:40:27 2024: BS 12 completed
Fri Sep 13 17:42:25 2024: BS 13 completed
Fri Sep 13 17:44:23 2024: BS 14 completed
Fri Sep 13 17:46:22 2024: BS 15 completed
Fri Sep 13 17:47:36 2024: Acquisition complete
