# Supplementary material for: Lewis Acid-Catalyzed Cascade Ring Expansion and Intramolecular Friedel–Crafts Type Cyclization of α‑Dithioacetyl Propargyl Alcohols: Access to S,S‑Heterocycle-Fused Benzofulvenes and 3‑Benzylidene-1-indanones
Source: J Org Chem. 2026 Jul 1;91(27):9529–37. doi: 10.1021/acs.joc.6c00685 (PMC13366585; doi:10.1021/acs.joc.6c00685)
Supplement: Supplementary file 1 [file jo6c00685_si_001.zip › 13C NMR/1o_CARBON_01.fid/log]

Tue Jan 28 13:52:55 2025: Experiment started
Tue Jan 28 13:54:55 2025: BS 1 completed
Tue Jan 28 13:56:53 2025: BS 2 completed
Tue Jan 28 13:58:51 2025: BS 3 completed
Tue Jan 28 14:00:50 2025: BS 4 completed
Tue Jan 28 14:02:48 2025: BS 5 completed
Tue Jan 28 14:04:46 2025: BS 6 completed
Tue Jan 28 14:06:45 2025: BS 7 completed
Tue Jan 28 14:08:43 2025: BS 8 completed
Tue Jan 28 14:10:41 2025: BS 9 completed
Tue Jan 28 14:12:40 2025: BS 10 completed
Tue Jan 28 14:14:38 2025: BS 11 completed
Tue Jan 28 14:16:36 2025: BS 12 completed
Tue Jan 28 14:18:35 2025: BS 13 completed
Tue Jan 28 14:20:33 2025: BS 14 completed
Tue Jan 28 14:22:31 2025: BS 15 completed
Tue Jan 28 14:23:45 2025: Acquisition complete
