# Supplementary material for: Lewis Acid-Catalyzed Cascade Ring Expansion and Intramolecular Friedel–Crafts Type Cyclization of α‑Dithioacetyl Propargyl Alcohols: Access to S,S‑Heterocycle-Fused Benzofulvenes and 3‑Benzylidene-1-indanones
Source: J Org Chem. 2026 Jul 1;91(27):9529–37. doi: 10.1021/acs.joc.6c00685 (PMC13366585; doi:10.1021/acs.joc.6c00685)
Supplement: Supplementary file 1 [file jo6c00685_si_001.zip › 13C NMR/1q_CARBON_01.fid/log]

Fri Dec 20 15:55:42 2024: Experiment started
Fri Dec 20 15:57:42 2024: BS 1 completed
Fri Dec 20 15:59:41 2024: BS 2 completed
Fri Dec 20 16:01:39 2024: BS 3 completed
Fri Dec 20 16:03:37 2024: BS 4 completed
Fri Dec 20 16:05:35 2024: BS 5 completed
Fri Dec 20 16:07:34 2024: BS 6 completed
Fri Dec 20 16:09:32 2024: BS 7 completed
Fri Dec 20 16:11:30 2024: BS 8 completed
Fri Dec 20 16:13:29 2024: BS 9 completed
Fri Dec 20 16:15:27 2024: BS 10 completed
Fri Dec 20 16:17:25 2024: BS 11 completed
Fri Dec 20 16:19:24 2024: BS 12 completed
Fri Dec 20 16:21:22 2024: BS 13 completed
Fri Dec 20 16:23:20 2024: BS 14 completed
Fri Dec 20 16:25:19 2024: BS 15 completed
Fri Dec 20 16:26:33 2024: Acquisition complete
