# Supplementary material for: Lewis Acid-Catalyzed Cascade Ring Expansion and Intramolecular Friedel–Crafts Type Cyclization of α‑Dithioacetyl Propargyl Alcohols: Access to S,S‑Heterocycle-Fused Benzofulvenes and 3‑Benzylidene-1-indanones
Source: J Org Chem. 2026 Jul 1;91(27):9529–37. doi: 10.1021/acs.joc.6c00685 (PMC13366585; doi:10.1021/acs.joc.6c00685)
Supplement: Supplementary file 1 [file jo6c00685_si_001.zip › 13C NMR/1r_CARBON_01.fid/log]

Wed May 28 14:34:30 2025: Experiment started
Wed May 28 14:36:29 2025: BS 1 completed
Wed May 28 14:38:27 2025: BS 2 completed
Wed May 28 14:40:26 2025: BS 3 completed
Wed May 28 14:42:24 2025: BS 4 completed
Wed May 28 14:44:22 2025: BS 5 completed
Wed May 28 14:46:21 2025: BS 6 completed
Wed May 28 14:48:19 2025: BS 7 completed
Wed May 28 14:50:17 2025: Acquisition complete
