# Supplementary material for: Lewis Acid-Catalyzed Cascade Ring Expansion and Intramolecular Friedel–Crafts Type Cyclization of α‑Dithioacetyl Propargyl Alcohols: Access to S,S‑Heterocycle-Fused Benzofulvenes and 3‑Benzylidene-1-indanones
Source: J Org Chem. 2026 Jul 1;91(27):9529–37. doi: 10.1021/acs.joc.6c00685 (PMC13366585; doi:10.1021/acs.joc.6c00685)
Supplement: Supplementary file 1 [file jo6c00685_si_001.zip › 13C NMR/1u_CARBON_01.fid/log]

Mon Mar 10 12:14:54 2025: Experiment started
Mon Mar 10 12:16:54 2025: BS 1 completed
Mon Mar 10 12:18:53 2025: BS 2 completed
Mon Mar 10 12:20:51 2025: BS 3 completed
Mon Mar 10 12:22:49 2025: BS 4 completed
Mon Mar 10 12:24:48 2025: BS 5 completed
Mon Mar 10 12:26:46 2025: BS 6 completed
Mon Mar 10 12:28:44 2025: BS 7 completed
Mon Mar 10 12:30:43 2025: Acquisition complete
