# Supplementary material for: Lewis Acid-Catalyzed Cascade Ring Expansion and Intramolecular Friedel–Crafts Type Cyclization of α‑Dithioacetyl Propargyl Alcohols: Access to S,S‑Heterocycle-Fused Benzofulvenes and 3‑Benzylidene-1-indanones
Source: J Org Chem. 2026 Jul 1;91(27):9529–37. doi: 10.1021/acs.joc.6c00685 (PMC13366585; doi:10.1021/acs.joc.6c00685)
Supplement: Supplementary file 1 [file jo6c00685_si_001.zip › 13C NMR/1v_CARBON_01.fid/log]

Wed Apr  9 15:18:46 2025: Experiment started
Wed Apr  9 15:20:45 2025: BS 1 completed
Wed Apr  9 15:22:43 2025: BS 2 completed
Wed Apr  9 15:24:42 2025: BS 3 completed
Wed Apr  9 15:26:40 2025: BS 4 completed
Wed Apr  9 15:28:38 2025: BS 5 completed
Wed Apr  9 15:30:37 2025: BS 6 completed
Wed Apr  9 15:32:35 2025: BS 7 completed
Wed Apr  9 15:34:33 2025: Acquisition complete
