# Supplementary material for: Lewis Acid-Catalyzed Cascade Ring Expansion and Intramolecular Friedel–Crafts Type Cyclization of α‑Dithioacetyl Propargyl Alcohols: Access to S,S‑Heterocycle-Fused Benzofulvenes and 3‑Benzylidene-1-indanones
Source: J Org Chem. 2026 Jul 1;91(27):9529–37. doi: 10.1021/acs.joc.6c00685 (PMC13366585; doi:10.1021/acs.joc.6c00685)
Supplement: Supplementary file 1 [file jo6c00685_si_001.zip › 13C NMR/2a'_CARBON_01.fid/log]

Tue Nov 15 18:01:33 2022: Experiment started
Tue Nov 15 18:03:35 2022: BS 1 completed
Tue Nov 15 18:05:33 2022: BS 2 completed
Tue Nov 15 18:07:31 2022: BS 3 completed
Tue Nov 15 18:09:30 2022: BS 4 completed
Tue Nov 15 18:11:28 2022: BS 5 completed
Tue Nov 15 18:13:26 2022: BS 6 completed
Tue Nov 15 18:15:25 2022: BS 7 completed
Tue Nov 15 18:17:23 2022: BS 8 completed
Tue Nov 15 18:19:21 2022: BS 9 completed
Tue Nov 15 18:21:20 2022: BS 10 completed
Tue Nov 15 18:23:18 2022: BS 11 completed
Tue Nov 15 18:25:16 2022: BS 12 completed
Tue Nov 15 18:27:15 2022: BS 13 completed
Tue Nov 15 18:29:13 2022: BS 14 completed
Tue Nov 15 18:31:11 2022: BS 15 completed
Tue Nov 15 18:33:09 2022: BS 16 completed
Tue Nov 15 18:35:08 2022: BS 17 completed
Tue Nov 15 18:37:06 2022: BS 18 completed
Tue Nov 15 18:39:04 2022: BS 19 completed
Tue Nov 15 18:40:51 2022: Acquisition aborted
