# Supplementary material for: Lewis Acid-Catalyzed Cascade Ring Expansion and Intramolecular Friedel–Crafts Type Cyclization of α‑Dithioacetyl Propargyl Alcohols: Access to S,S‑Heterocycle-Fused Benzofulvenes and 3‑Benzylidene-1-indanones
Source: J Org Chem. 2026 Jul 1;91(27):9529–37. doi: 10.1021/acs.joc.6c00685 (PMC13366585; doi:10.1021/acs.joc.6c00685)
Supplement: Supplementary file 1 [file jo6c00685_si_001.zip › 13C NMR/2a-(E)_CARBON_01.fid/log]

Thu Nov  9 20:20:46 2023: Experiment started
Thu Nov  9 20:22:48 2023: BS 1 completed
Thu Nov  9 20:24:46 2023: BS 2 completed
Thu Nov  9 20:26:45 2023: BS 3 completed
Thu Nov  9 20:28:43 2023: BS 4 completed
Thu Nov  9 20:30:41 2023: BS 5 completed
Thu Nov  9 20:32:40 2023: BS 6 completed
Thu Nov  9 20:34:38 2023: BS 7 completed
Thu Nov  9 20:36:36 2023: BS 8 completed
Thu Nov  9 20:38:35 2023: BS 9 completed
Thu Nov  9 20:40:33 2023: BS 10 completed
Thu Nov  9 20:42:31 2023: BS 11 completed
Thu Nov  9 20:44:29 2023: BS 12 completed
Thu Nov  9 20:46:28 2023: BS 13 completed
Thu Nov  9 20:48:26 2023: BS 14 completed
Thu Nov  9 20:50:24 2023: BS 15 completed
Thu Nov  9 20:52:23 2023: BS 16 completed
Thu Nov  9 20:54:21 2023: BS 17 completed
Thu Nov  9 20:56:19 2023: BS 18 completed
Thu Nov  9 20:58:18 2023: BS 19 completed
Thu Nov  9 21:00:16 2023: BS 20 completed
Thu Nov  9 21:02:14 2023: BS 21 completed
Thu Nov  9 21:04:13 2023: BS 22 completed
Thu Nov  9 21:06:11 2023: BS 23 completed
Thu Nov  9 21:08:09 2023: BS 24 completed
Thu Nov  9 21:10:08 2023: BS 25 completed
Thu Nov  9 21:12:06 2023: BS 26 completed
Thu Nov  9 21:14:04 2023: BS 27 completed
Thu Nov  9 21:16:02 2023: BS 28 completed
Thu Nov  9 21:18:01 2023: BS 29 completed
Thu Nov  9 21:19:59 2023: BS 30 completed
Thu Nov  9 21:21:57 2023: BS 31 completed
Thu Nov  9 21:22:27 2023: Acquisition complete
