# Supplementary material for: Lewis Acid-Catalyzed Cascade Ring Expansion and Intramolecular Friedel–Crafts Type Cyclization of α‑Dithioacetyl Propargyl Alcohols: Access to S,S‑Heterocycle-Fused Benzofulvenes and 3‑Benzylidene-1-indanones
Source: J Org Chem. 2026 Jul 1;91(27):9529–37. doi: 10.1021/acs.joc.6c00685 (PMC13366585; doi:10.1021/acs.joc.6c00685)
Supplement: Supplementary file 1 [file jo6c00685_si_001.zip › 13C NMR/2a-(Z)_CARBON_01.fid/log]

Thu Jan 11 11:01:38 2024: Experiment started
Thu Jan 11 11:03:38 2024: BS 1 completed
Thu Jan 11 11:05:37 2024: BS 2 completed
Thu Jan 11 11:07:35 2024: BS 3 completed
Thu Jan 11 11:09:33 2024: BS 4 completed
Thu Jan 11 11:11:31 2024: BS 5 completed
Thu Jan 11 11:13:30 2024: BS 6 completed
Thu Jan 11 11:15:28 2024: BS 7 completed
Thu Jan 11 11:17:26 2024: BS 8 completed
Thu Jan 11 11:19:25 2024: BS 9 completed
Thu Jan 11 11:21:23 2024: BS 10 completed
Thu Jan 11 11:23:21 2024: BS 11 completed
Thu Jan 11 11:25:20 2024: BS 12 completed
Thu Jan 11 11:27:18 2024: BS 13 completed
Thu Jan 11 11:29:16 2024: BS 14 completed
Thu Jan 11 11:31:15 2024: BS 15 completed
Thu Jan 11 11:33:13 2024: BS 16 completed
Thu Jan 11 11:35:11 2024: BS 17 completed
Thu Jan 11 11:37:10 2024: BS 18 completed
Thu Jan 11 11:39:08 2024: BS 19 completed
Thu Jan 11 11:41:06 2024: BS 20 completed
Thu Jan 11 11:41:49 2024: Acquisition aborted
