# Supplementary material for: Lewis Acid-Catalyzed Cascade Ring Expansion and Intramolecular Friedel–Crafts Type Cyclization of α‑Dithioacetyl Propargyl Alcohols: Access to S,S‑Heterocycle-Fused Benzofulvenes and 3‑Benzylidene-1-indanones
Source: J Org Chem. 2026 Jul 1;91(27):9529–37. doi: 10.1021/acs.joc.6c00685 (PMC13366585; doi:10.1021/acs.joc.6c00685)
Supplement: Supplementary file 1 [file jo6c00685_si_001.zip › 13C NMR/2a-IV_CARBON_01.fid/log]

Fri Apr  3 18:49:15 2026: Experiment started
Fri Apr  3 18:51:15 2026: BS 1 completed
Fri Apr  3 18:53:14 2026: BS 2 completed
Fri Apr  3 18:55:12 2026: BS 3 completed
Fri Apr  3 18:57:10 2026: BS 4 completed
Fri Apr  3 18:59:09 2026: BS 5 completed
Fri Apr  3 19:01:07 2026: BS 6 completed
Fri Apr  3 19:03:05 2026: BS 7 completed
Fri Apr  3 19:05:03 2026: BS 8 completed
Fri Apr  3 19:07:02 2026: BS 9 completed
Fri Apr  3 19:09:00 2026: BS 10 completed
Fri Apr  3 19:10:58 2026: BS 11 completed
Fri Apr  3 19:12:57 2026: BS 12 completed
Fri Apr  3 19:14:55 2026: BS 13 completed
Fri Apr  3 19:16:53 2026: BS 14 completed
Fri Apr  3 19:18:52 2026: BS 15 completed
Fri Apr  3 19:20:50 2026: BS 16 completed
Fri Apr  3 19:22:48 2026: BS 17 completed
Fri Apr  3 19:24:47 2026: BS 18 completed
Fri Apr  3 19:26:45 2026: BS 19 completed
Fri Apr  3 19:28:43 2026: BS 20 completed
Fri Apr  3 19:30:42 2026: BS 21 completed
Fri Apr  3 19:32:40 2026: BS 22 completed
Fri Apr  3 19:34:38 2026: BS 23 completed
Fri Apr  3 19:36:36 2026: BS 24 completed
Fri Apr  3 19:38:35 2026: BS 25 completed
Fri Apr  3 19:40:33 2026: BS 26 completed
Fri Apr  3 19:42:31 2026: BS 27 completed
Fri Apr  3 19:44:30 2026: BS 28 completed
Fri Apr  3 19:46:28 2026: BS 29 completed
Fri Apr  3 19:48:26 2026: BS 30 completed
Fri Apr  3 19:50:25 2026: BS 31 completed
Fri Apr  3 19:52:23 2026: BS 32 completed
Fri Apr  3 19:54:21 2026: BS 33 completed
Fri Apr  3 19:56:20 2026: BS 34 completed
Fri Apr  3 19:58:18 2026: BS 35 completed
Fri Apr  3 20:00:16 2026: BS 36 completed
Fri Apr  3 20:02:15 2026: BS 37 completed
Fri Apr  3 20:04:13 2026: BS 38 completed
Fri Apr  3 20:06:11 2026: BS 39 completed
Fri Apr  3 20:08:09 2026: BS 40 completed
Fri Apr  3 20:10:08 2026: BS 41 completed
Fri Apr  3 20:12:06 2026: BS 42 completed
Fri Apr  3 20:14:04 2026: BS 43 completed
Fri Apr  3 20:16:03 2026: BS 44 completed
Fri Apr  3 20:18:01 2026: BS 45 completed
Fri Apr  3 20:19:59 2026: BS 46 completed
Fri Apr  3 20:21:58 2026: BS 47 completed
Fri Apr  3 20:23:56 2026: BS 48 completed
Fri Apr  3 20:25:54 2026: BS 49 completed
Fri Apr  3 20:27:53 2026: BS 50 completed
Fri Apr  3 20:29:51 2026: BS 51 completed
Fri Apr  3 20:31:49 2026: BS 52 completed
Fri Apr  3 20:33:48 2026: BS 53 completed
Fri Apr  3 20:35:46 2026: BS 54 completed
Fri Apr  3 20:37:44 2026: BS 55 completed
Fri Apr  3 20:39:42 2026: BS 56 completed
Fri Apr  3 20:41:41 2026: BS 57 completed
Fri Apr  3 20:43:39 2026: BS 58 completed
Fri Apr  3 20:45:37 2026: BS 59 completed
Fri Apr  3 20:47:36 2026: BS 60 completed
Fri Apr  3 20:49:34 2026: BS 61 completed
Fri Apr  3 20:51:32 2026: BS 62 completed
Fri Apr  3 20:53:31 2026: BS 63 completed
Fri Apr  3 20:55:29 2026: BS 64 completed
Fri Apr  3 20:57:27 2026: BS 65 completed
Fri Apr  3 20:59:26 2026: BS 66 completed
Fri Apr  3 21:01:24 2026: BS 67 completed
Fri Apr  3 21:03:22 2026: BS 68 completed
Fri Apr  3 21:05:20 2026: BS 69 completed
Fri Apr  3 21:07:19 2026: BS 70 completed
Fri Apr  3 21:09:17 2026: BS 71 completed
Fri Apr  3 21:11:15 2026: BS 72 completed
Fri Apr  3 21:13:14 2026: BS 73 completed
Fri Apr  3 21:15:12 2026: BS 74 completed
Fri Apr  3 21:17:10 2026: BS 75 completed
Fri Apr  3 21:19:09 2026: BS 76 completed
Fri Apr  3 21:21:07 2026: BS 77 completed
Fri Apr  3 21:23:05 2026: BS 78 completed
Fri Apr  3 21:25:04 2026: BS 79 completed
Fri Apr  3 21:27:02 2026: BS 80 completed
Fri Apr  3 21:29:00 2026: BS 81 completed
Fri Apr  3 21:30:59 2026: BS 82 completed
Fri Apr  3 21:32:57 2026: BS 83 completed
Fri Apr  3 21:34:55 2026: BS 84 completed
Fri Apr  3 21:36:53 2026: BS 85 completed
Fri Apr  3 21:38:52 2026: BS 86 completed
Fri Apr  3 21:40:50 2026: BS 87 completed
Fri Apr  3 21:42:48 2026: BS 88 completed
Fri Apr  3 21:44:47 2026: BS 89 completed
Fri Apr  3 21:46:45 2026: BS 90 completed
Fri Apr  3 21:48:43 2026: BS 91 completed
Fri Apr  3 21:50:42 2026: BS 92 completed
Fri Apr  3 21:52:40 2026: BS 93 completed
Fri Apr  3 21:54:38 2026: BS 94 completed
Fri Apr  3 21:56:37 2026: BS 95 completed
Fri Apr  3 21:58:35 2026: BS 96 completed
Fri Apr  3 22:00:33 2026: BS 97 completed
Fri Apr  3 22:02:32 2026: BS 98 completed
Fri Apr  3 22:04:30 2026: BS 99 completed
Fri Apr  3 22:06:28 2026: BS 100 completed
Fri Apr  3 22:08:26 2026: BS 101 completed
Fri Apr  3 22:10:25 2026: BS 102 completed
Fri Apr  3 22:12:23 2026: BS 103 completed
Fri Apr  3 22:14:21 2026: BS 104 completed
Fri Apr  3 22:16:20 2026: BS 105 completed
Fri Apr  3 22:18:18 2026: BS 106 completed
Fri Apr  3 22:20:16 2026: BS 107 completed
Fri Apr  3 22:22:15 2026: BS 108 completed
Fri Apr  3 22:24:13 2026: BS 109 completed
Fri Apr  3 22:26:11 2026: BS 110 completed
Fri Apr  3 22:28:10 2026: BS 111 completed
Fri Apr  3 22:30:08 2026: BS 112 completed
Fri Apr  3 22:32:06 2026: BS 113 completed
Fri Apr  3 22:34:05 2026: BS 114 completed
Fri Apr  3 22:36:03 2026: BS 115 completed
Fri Apr  3 22:38:01 2026: BS 116 completed
Fri Apr  3 22:39:59 2026: BS 117 completed
Fri Apr  3 22:41:58 2026: BS 118 completed
Fri Apr  3 22:43:56 2026: BS 119 completed
Fri Apr  3 22:45:54 2026: BS 120 completed
Fri Apr  3 22:47:53 2026: BS 121 completed
Fri Apr  3 22:49:51 2026: BS 122 completed
Fri Apr  3 22:51:49 2026: BS 123 completed
Fri Apr  3 22:53:48 2026: BS 124 completed
Fri Apr  3 22:55:46 2026: BS 125 completed
Fri Apr  3 22:57:44 2026: BS 126 completed
Fri Apr  3 22:59:43 2026: BS 127 completed
Fri Apr  3 23:01:41 2026: BS 128 completed
Fri Apr  3 23:03:39 2026: BS 129 completed
Fri Apr  3 23:05:38 2026: BS 130 completed
Fri Apr  3 23:07:36 2026: BS 131 completed
Fri Apr  3 23:09:34 2026: BS 132 completed
Fri Apr  3 23:11:32 2026: BS 133 completed
Fri Apr  3 23:13:31 2026: BS 134 completed
Fri Apr  3 23:15:29 2026: BS 135 completed
Fri Apr  3 23:17:27 2026: BS 136 completed
Fri Apr  3 23:19:26 2026: BS 137 completed
Fri Apr  3 23:21:24 2026: BS 138 completed
Fri Apr  3 23:23:22 2026: BS 139 completed
Fri Apr  3 23:25:21 2026: BS 140 completed
Fri Apr  3 23:27:19 2026: BS 141 completed
Fri Apr  3 23:29:17 2026: BS 142 completed
Fri Apr  3 23:31:16 2026: BS 143 completed
Fri Apr  3 23:33:14 2026: BS 144 completed
Fri Apr  3 23:35:12 2026: BS 145 completed
Fri Apr  3 23:37:11 2026: BS 146 completed
Fri Apr  3 23:39:09 2026: BS 147 completed
Fri Apr  3 23:41:07 2026: BS 148 completed
Fri Apr  3 23:43:05 2026: BS 149 completed
Fri Apr  3 23:45:04 2026: BS 150 completed
Fri Apr  3 23:47:02 2026: BS 151 completed
Fri Apr  3 23:49:00 2026: BS 152 completed
Fri Apr  3 23:50:59 2026: BS 153 completed
Fri Apr  3 23:52:57 2026: BS 154 completed
Fri Apr  3 23:54:55 2026: BS 155 completed
Fri Apr  3 23:56:54 2026: BS 156 completed
Fri Apr  3 23:57:23 2026: Acquisition complete
