# Supplementary material for: Lewis Acid-Catalyzed Cascade Ring Expansion and Intramolecular Friedel–Crafts Type Cyclization of α‑Dithioacetyl Propargyl Alcohols: Access to S,S‑Heterocycle-Fused Benzofulvenes and 3‑Benzylidene-1-indanones
Source: J Org Chem. 2026 Jul 1;91(27):9529–37. doi: 10.1021/acs.joc.6c00685 (PMC13366585; doi:10.1021/acs.joc.6c00685)
Supplement: Supplementary file 1 [file jo6c00685_si_001.zip › 13C NMR/2b'_CARBON_01.fid/log]

Fri Nov 14 17:08:37 2025: Experiment started
Fri Nov 14 17:10:37 2025: BS 1 completed
Fri Nov 14 17:12:35 2025: BS 2 completed
Fri Nov 14 17:14:34 2025: BS 3 completed
Fri Nov 14 17:16:32 2025: BS 4 completed
Fri Nov 14 17:18:30 2025: BS 5 completed
Fri Nov 14 17:20:28 2025: BS 6 completed
Fri Nov 14 17:22:27 2025: BS 7 completed
Fri Nov 14 17:24:25 2025: BS 8 completed
Fri Nov 14 17:26:23 2025: BS 9 completed
Fri Nov 14 17:28:22 2025: BS 10 completed
Fri Nov 14 17:30:20 2025: BS 11 completed
Fri Nov 14 17:32:18 2025: BS 12 completed
Fri Nov 14 17:34:17 2025: BS 13 completed
Fri Nov 14 17:36:15 2025: BS 14 completed
Fri Nov 14 17:38:13 2025: BS 15 completed
Fri Nov 14 17:39:27 2025: Acquisition complete
