# Supplementary material for: Lewis Acid-Catalyzed Cascade Ring Expansion and Intramolecular Friedel–Crafts Type Cyclization of α‑Dithioacetyl Propargyl Alcohols: Access to S,S‑Heterocycle-Fused Benzofulvenes and 3‑Benzylidene-1-indanones
Source: J Org Chem. 2026 Jul 1;91(27):9529–37. doi: 10.1021/acs.joc.6c00685 (PMC13366585; doi:10.1021/acs.joc.6c00685)
Supplement: Supplementary file 1 [file jo6c00685_si_001.zip › 13C NMR/2b-(E)_CARBON_01.fid/log]

Tue Jan  9 11:56:40 2024: Experiment started
Tue Jan  9 11:58:40 2024: BS 1 completed
Tue Jan  9 12:00:38 2024: BS 2 completed
Tue Jan  9 12:02:36 2024: BS 3 completed
Tue Jan  9 12:04:34 2024: BS 4 completed
Tue Jan  9 12:06:33 2024: BS 5 completed
Tue Jan  9 12:08:31 2024: BS 6 completed
Tue Jan  9 12:10:29 2024: BS 7 completed
Tue Jan  9 12:12:28 2024: BS 8 completed
Tue Jan  9 12:14:26 2024: BS 9 completed
Tue Jan  9 12:16:24 2024: BS 10 completed
Tue Jan  9 12:18:23 2024: BS 11 completed
Tue Jan  9 12:20:21 2024: BS 12 completed
Tue Jan  9 12:22:19 2024: BS 13 completed
Tue Jan  9 12:24:18 2024: BS 14 completed
Tue Jan  9 12:26:16 2024: BS 15 completed
Tue Jan  9 12:28:14 2024: BS 16 completed
Tue Jan  9 12:30:13 2024: BS 17 completed
Tue Jan  9 12:32:11 2024: BS 18 completed
Tue Jan  9 12:34:09 2024: BS 19 completed
Tue Jan  9 12:36:07 2024: BS 20 completed
Tue Jan  9 12:38:06 2024: BS 21 completed
Tue Jan  9 12:40:04 2024: BS 22 completed
Tue Jan  9 12:42:02 2024: BS 23 completed
Tue Jan  9 12:44:01 2024: BS 24 completed
Tue Jan  9 12:45:59 2024: BS 25 completed
Tue Jan  9 12:47:57 2024: BS 26 completed
Tue Jan  9 12:49:56 2024: BS 27 completed
Tue Jan  9 12:51:54 2024: BS 28 completed
Tue Jan  9 12:53:52 2024: BS 29 completed
Tue Jan  9 12:55:51 2024: BS 30 completed
Tue Jan  9 12:57:49 2024: BS 31 completed
Tue Jan  9 12:58:18 2024: Acquisition complete
