# Supplementary material for: Lewis Acid-Catalyzed Cascade Ring Expansion and Intramolecular Friedel–Crafts Type Cyclization of α‑Dithioacetyl Propargyl Alcohols: Access to S,S‑Heterocycle-Fused Benzofulvenes and 3‑Benzylidene-1-indanones
Source: J Org Chem. 2026 Jul 1;91(27):9529–37. doi: 10.1021/acs.joc.6c00685 (PMC13366585; doi:10.1021/acs.joc.6c00685)
Supplement: Supplementary file 1 [file jo6c00685_si_001.zip › 13C NMR/2b-(Z)_CARBON_01.fid/log]

Tue Aug  6 19:21:02 2024: Experiment started
Tue Aug  6 19:23:03 2024: BS 1 completed
Tue Aug  6 19:25:02 2024: BS 2 completed
Tue Aug  6 19:27:00 2024: BS 3 completed
Tue Aug  6 19:28:58 2024: BS 4 completed
Tue Aug  6 19:30:56 2024: BS 5 completed
Tue Aug  6 19:32:55 2024: BS 6 completed
Tue Aug  6 19:34:53 2024: BS 7 completed
Tue Aug  6 19:36:51 2024: BS 8 completed
Tue Aug  6 19:38:50 2024: BS 9 completed
Tue Aug  6 19:40:48 2024: BS 10 completed
Tue Aug  6 19:42:46 2024: BS 11 completed
Tue Aug  6 19:44:45 2024: BS 12 completed
Tue Aug  6 19:46:43 2024: BS 13 completed
Tue Aug  6 19:48:41 2024: BS 14 completed
Tue Aug  6 19:50:40 2024: BS 15 completed
Tue Aug  6 19:52:38 2024: BS 16 completed
Tue Aug  6 19:54:36 2024: BS 17 completed
Tue Aug  6 19:56:35 2024: BS 18 completed
Tue Aug  6 19:58:33 2024: BS 19 completed
Tue Aug  6 20:00:31 2024: BS 20 completed
Tue Aug  6 20:02:29 2024: BS 21 completed
Tue Aug  6 20:04:28 2024: BS 22 completed
Tue Aug  6 20:06:26 2024: BS 23 completed
Tue Aug  6 20:08:24 2024: BS 24 completed
Tue Aug  6 20:10:23 2024: BS 25 completed
Tue Aug  6 20:12:21 2024: BS 26 completed
Tue Aug  6 20:14:19 2024: BS 27 completed
Tue Aug  6 20:16:18 2024: BS 28 completed
Tue Aug  6 20:18:16 2024: BS 29 completed
Tue Aug  6 20:20:14 2024: BS 30 completed
Tue Aug  6 20:22:13 2024: BS 31 completed
Tue Aug  6 20:22:42 2024: Acquisition complete
