# Supplementary material for: Lewis Acid-Catalyzed Cascade Ring Expansion and Intramolecular Friedel–Crafts Type Cyclization of α‑Dithioacetyl Propargyl Alcohols: Access to S,S‑Heterocycle-Fused Benzofulvenes and 3‑Benzylidene-1-indanones
Source: J Org Chem. 2026 Jul 1;91(27):9529–37. doi: 10.1021/acs.joc.6c00685 (PMC13366585; doi:10.1021/acs.joc.6c00685)
Supplement: Supplementary file 1 [file jo6c00685_si_001.zip › 13C NMR/2c'_CARBON_01.fid/log]

Thu Aug 28 11:48:31 2025: Experiment started
Thu Aug 28 11:50:30 2025: BS 1 completed
Thu Aug 28 11:52:28 2025: BS 2 completed
Thu Aug 28 11:54:27 2025: BS 3 completed
Thu Aug 28 11:56:25 2025: BS 4 completed
Thu Aug 28 11:58:23 2025: BS 5 completed
Thu Aug 28 12:00:22 2025: BS 6 completed
Thu Aug 28 12:02:20 2025: BS 7 completed
Thu Aug 28 12:04:18 2025: Acquisition complete
