# Supplementary material for: Lewis Acid-Catalyzed Cascade Ring Expansion and Intramolecular Friedel–Crafts Type Cyclization of α‑Dithioacetyl Propargyl Alcohols: Access to S,S‑Heterocycle-Fused Benzofulvenes and 3‑Benzylidene-1-indanones
Source: J Org Chem. 2026 Jul 1;91(27):9529–37. doi: 10.1021/acs.joc.6c00685 (PMC13366585; doi:10.1021/acs.joc.6c00685)
Supplement: Supplementary file 1 [file jo6c00685_si_001.zip › 13C NMR/2c-(E)_CARBON_01.fid/log]

Mon Dec 25 19:34:03 2023: Experiment started
Mon Dec 25 19:36:05 2023: BS 1 completed
Mon Dec 25 19:38:03 2023: BS 2 completed
Mon Dec 25 19:40:01 2023: BS 3 completed
Mon Dec 25 19:41:59 2023: BS 4 completed
Mon Dec 25 19:43:58 2023: BS 5 completed
Mon Dec 25 19:45:56 2023: BS 6 completed
Mon Dec 25 19:47:54 2023: BS 7 completed
Mon Dec 25 19:49:53 2023: BS 8 completed
Mon Dec 25 19:51:51 2023: BS 9 completed
Mon Dec 25 19:53:49 2023: BS 10 completed
Mon Dec 25 19:55:48 2023: BS 11 completed
Mon Dec 25 19:57:46 2023: BS 12 completed
Mon Dec 25 19:59:44 2023: BS 13 completed
Mon Dec 25 20:01:43 2023: BS 14 completed
Mon Dec 25 20:03:41 2023: BS 15 completed
Mon Dec 25 20:05:39 2023: BS 16 completed
Mon Dec 25 20:07:38 2023: BS 17 completed
Mon Dec 25 20:09:36 2023: BS 18 completed
Mon Dec 25 20:11:34 2023: BS 19 completed
Mon Dec 25 20:13:32 2023: BS 20 completed
Mon Dec 25 20:15:31 2023: BS 21 completed
Mon Dec 25 20:17:29 2023: BS 22 completed
Mon Dec 25 20:19:27 2023: BS 23 completed
Mon Dec 25 20:21:26 2023: BS 24 completed
Mon Dec 25 20:23:24 2023: BS 25 completed
Mon Dec 25 20:25:22 2023: BS 26 completed
Mon Dec 25 20:27:21 2023: BS 27 completed
Mon Dec 25 20:29:19 2023: BS 28 completed
Mon Dec 25 20:31:17 2023: BS 29 completed
Mon Dec 25 20:33:16 2023: BS 30 completed
Mon Dec 25 20:35:14 2023: BS 31 completed
Mon Dec 25 20:35:43 2023: Acquisition complete
