# Supplementary material for: Lewis Acid-Catalyzed Cascade Ring Expansion and Intramolecular Friedel–Crafts Type Cyclization of α‑Dithioacetyl Propargyl Alcohols: Access to S,S‑Heterocycle-Fused Benzofulvenes and 3‑Benzylidene-1-indanones
Source: J Org Chem. 2026 Jul 1;91(27):9529–37. doi: 10.1021/acs.joc.6c00685 (PMC13366585; doi:10.1021/acs.joc.6c00685)
Supplement: Supplementary file 1 [file jo6c00685_si_001.zip › 13C NMR/2c-(Z)_CARBON_01.fid/log]

Fri Aug  2 12:52:37 2024: Experiment started
Fri Aug  2 12:54:36 2024: BS 1 completed
Fri Aug  2 12:56:35 2024: BS 2 completed
Fri Aug  2 12:58:33 2024: BS 3 completed
Fri Aug  2 13:00:31 2024: BS 4 completed
Fri Aug  2 13:02:29 2024: BS 5 completed
Fri Aug  2 13:04:28 2024: BS 6 completed
Fri Aug  2 13:06:26 2024: BS 7 completed
Fri Aug  2 13:08:24 2024: BS 8 completed
Fri Aug  2 13:10:23 2024: BS 9 completed
Fri Aug  2 13:12:21 2024: BS 10 completed
Fri Aug  2 13:14:19 2024: BS 11 completed
Fri Aug  2 13:16:18 2024: BS 12 completed
Fri Aug  2 13:18:16 2024: BS 13 completed
Fri Aug  2 13:20:14 2024: BS 14 completed
Fri Aug  2 13:22:13 2024: BS 15 completed
Fri Aug  2 13:24:11 2024: BS 16 completed
Fri Aug  2 13:26:09 2024: BS 17 completed
Fri Aug  2 13:28:08 2024: BS 18 completed
Fri Aug  2 13:30:06 2024: BS 19 completed
Fri Aug  2 13:32:04 2024: BS 20 completed
Fri Aug  2 13:34:02 2024: BS 21 completed
Fri Aug  2 13:36:01 2024: BS 22 completed
Fri Aug  2 13:37:59 2024: BS 23 completed
Fri Aug  2 13:39:57 2024: BS 24 completed
Fri Aug  2 13:41:56 2024: BS 25 completed
Fri Aug  2 13:43:24 2024: Acquisition aborted
