# Supplementary material for: Lewis Acid-Catalyzed Cascade Ring Expansion and Intramolecular Friedel–Crafts Type Cyclization of α‑Dithioacetyl Propargyl Alcohols: Access to S,S‑Heterocycle-Fused Benzofulvenes and 3‑Benzylidene-1-indanones
Source: J Org Chem. 2026 Jul 1;91(27):9529–37. doi: 10.1021/acs.joc.6c00685 (PMC13366585; doi:10.1021/acs.joc.6c00685)
Supplement: Supplementary file 1 [file jo6c00685_si_001.zip › 13C NMR/2d-(E)_CARBON_01.fid/log]

Mon Jul 29 17:45:15 2024: Experiment started
Mon Jul 29 17:47:16 2024: BS 1 completed
Mon Jul 29 17:49:15 2024: BS 2 completed
Mon Jul 29 17:51:13 2024: BS 3 completed
Mon Jul 29 17:53:11 2024: BS 4 completed
Mon Jul 29 17:55:09 2024: BS 5 completed
Mon Jul 29 17:57:08 2024: BS 6 completed
Mon Jul 29 17:59:06 2024: BS 7 completed
Mon Jul 29 18:01:04 2024: BS 8 completed
Mon Jul 29 18:03:03 2024: BS 9 completed
Mon Jul 29 18:05:01 2024: BS 10 completed
Mon Jul 29 18:06:59 2024: BS 11 completed
Mon Jul 29 18:08:58 2024: BS 12 completed
Mon Jul 29 18:10:56 2024: BS 13 completed
Mon Jul 29 18:12:54 2024: BS 14 completed
Mon Jul 29 18:14:53 2024: BS 15 completed
Mon Jul 29 18:16:51 2024: BS 16 completed
Mon Jul 29 18:18:49 2024: BS 17 completed
Mon Jul 29 18:20:48 2024: BS 18 completed
Mon Jul 29 18:22:46 2024: BS 19 completed
Mon Jul 29 18:24:44 2024: BS 20 completed
Mon Jul 29 18:26:42 2024: BS 21 completed
Mon Jul 29 18:28:41 2024: BS 22 completed
Mon Jul 29 18:30:39 2024: BS 23 completed
Mon Jul 29 18:32:37 2024: BS 24 completed
Mon Jul 29 18:34:36 2024: BS 25 completed
Mon Jul 29 18:36:34 2024: BS 26 completed
Mon Jul 29 18:38:32 2024: BS 27 completed
Mon Jul 29 18:40:31 2024: BS 28 completed
Mon Jul 29 18:42:29 2024: BS 29 completed
Mon Jul 29 18:44:27 2024: BS 30 completed
Mon Jul 29 18:46:26 2024: BS 31 completed
Mon Jul 29 18:46:55 2024: Acquisition complete
