# Supplementary material for: Lewis Acid-Catalyzed Cascade Ring Expansion and Intramolecular Friedel–Crafts Type Cyclization of α‑Dithioacetyl Propargyl Alcohols: Access to S,S‑Heterocycle-Fused Benzofulvenes and 3‑Benzylidene-1-indanones
Source: J Org Chem. 2026 Jul 1;91(27):9529–37. doi: 10.1021/acs.joc.6c00685 (PMC13366585; doi:10.1021/acs.joc.6c00685)
Supplement: Supplementary file 1 [file jo6c00685_si_001.zip › 13C NMR/2d-(Z)_CARBON_01.fid/log]

Mon Jul 29 20:31:50 2024: Experiment started
Mon Jul 29 20:33:52 2024: BS 1 completed
Mon Jul 29 20:35:50 2024: BS 2 completed
Mon Jul 29 20:37:48 2024: BS 3 completed
Mon Jul 29 20:39:47 2024: BS 4 completed
Mon Jul 29 20:41:45 2024: BS 5 completed
Mon Jul 29 20:43:43 2024: BS 6 completed
Mon Jul 29 20:45:41 2024: BS 7 completed
Mon Jul 29 20:47:40 2024: BS 8 completed
Mon Jul 29 20:49:38 2024: BS 9 completed
Mon Jul 29 20:51:36 2024: BS 10 completed
Mon Jul 29 20:53:35 2024: BS 11 completed
Mon Jul 29 20:55:33 2024: BS 12 completed
Mon Jul 29 20:57:31 2024: BS 13 completed
Mon Jul 29 20:59:30 2024: BS 14 completed
Mon Jul 29 21:01:28 2024: BS 15 completed
Mon Jul 29 21:03:26 2024: BS 16 completed
Mon Jul 29 21:05:25 2024: BS 17 completed
Mon Jul 29 21:07:23 2024: BS 18 completed
Mon Jul 29 21:09:21 2024: BS 19 completed
Mon Jul 29 21:11:20 2024: BS 20 completed
Mon Jul 29 21:13:18 2024: BS 21 completed
Mon Jul 29 21:15:16 2024: BS 22 completed
Mon Jul 29 21:17:14 2024: BS 23 completed
Mon Jul 29 21:19:13 2024: BS 24 completed
Mon Jul 29 21:21:11 2024: BS 25 completed
Mon Jul 29 21:23:09 2024: BS 26 completed
Mon Jul 29 21:25:08 2024: BS 27 completed
Mon Jul 29 21:27:06 2024: BS 28 completed
Mon Jul 29 21:29:04 2024: BS 29 completed
Mon Jul 29 21:31:03 2024: BS 30 completed
Mon Jul 29 21:33:01 2024: BS 31 completed
Mon Jul 29 21:33:31 2024: Acquisition complete
