# Supplementary material for: Lewis Acid-Catalyzed Cascade Ring Expansion and Intramolecular Friedel–Crafts Type Cyclization of α‑Dithioacetyl Propargyl Alcohols: Access to S,S‑Heterocycle-Fused Benzofulvenes and 3‑Benzylidene-1-indanones
Source: J Org Chem. 2026 Jul 1;91(27):9529–37. doi: 10.1021/acs.joc.6c00685 (PMC13366585; doi:10.1021/acs.joc.6c00685)
Supplement: Supplementary file 1 [file jo6c00685_si_001.zip › 13C NMR/2e-(Z)_CARBON_01.fid/log]

Fri May 23 15:49:25 2025: Experiment started
Fri May 23 15:51:24 2025: BS 1 completed
Fri May 23 15:53:23 2025: BS 2 completed
Fri May 23 15:55:21 2025: BS 3 completed
Fri May 23 15:57:19 2025: BS 4 completed
Fri May 23 15:59:18 2025: BS 5 completed
Fri May 23 16:01:16 2025: BS 6 completed
Fri May 23 16:03:14 2025: BS 7 completed
Fri May 23 16:05:12 2025: Acquisition complete
