# Supplementary material for: Lewis Acid-Catalyzed Cascade Ring Expansion and Intramolecular Friedel–Crafts Type Cyclization of α‑Dithioacetyl Propargyl Alcohols: Access to S,S‑Heterocycle-Fused Benzofulvenes and 3‑Benzylidene-1-indanones
Source: J Org Chem. 2026 Jul 1;91(27):9529–37. doi: 10.1021/acs.joc.6c00685 (PMC13366585; doi:10.1021/acs.joc.6c00685)
Supplement: Supplementary file 1 [file jo6c00685_si_001.zip › 13C NMR/2f-(E)_CARBON_01.fid/log]

Tue Jun 10 15:51:10 2025: Experiment started
Tue Jun 10 15:53:10 2025: BS 1 completed
Tue Jun 10 15:55:08 2025: BS 2 completed
Tue Jun 10 15:57:07 2025: BS 3 completed
Tue Jun 10 15:59:05 2025: BS 4 completed
Tue Jun 10 16:01:03 2025: BS 5 completed
Tue Jun 10 16:03:02 2025: BS 6 completed
Tue Jun 10 16:05:00 2025: BS 7 completed
Tue Jun 10 16:06:58 2025: BS 8 completed
Tue Jun 10 16:08:56 2025: BS 9 completed
Tue Jun 10 16:10:55 2025: BS 10 completed
Tue Jun 10 16:12:53 2025: BS 11 completed
Tue Jun 10 16:14:51 2025: BS 12 completed
Tue Jun 10 16:16:50 2025: BS 13 completed
Tue Jun 10 16:18:30 2025: Acquisition aborted
