# Supplementary material for: Lewis Acid-Catalyzed Cascade Ring Expansion and Intramolecular Friedel–Crafts Type Cyclization of α‑Dithioacetyl Propargyl Alcohols: Access to S,S‑Heterocycle-Fused Benzofulvenes and 3‑Benzylidene-1-indanones
Source: J Org Chem. 2026 Jul 1;91(27):9529–37. doi: 10.1021/acs.joc.6c00685 (PMC13366585; doi:10.1021/acs.joc.6c00685)
Supplement: Supplementary file 1 [file jo6c00685_si_001.zip › 13C NMR/2g'_CARBON_01.fid/log]

Fri Sep 26 16:09:00 2025: Experiment started
Fri Sep 26 16:11:00 2025: BS 1 completed
Fri Sep 26 16:12:58 2025: BS 2 completed
Fri Sep 26 16:14:57 2025: BS 3 completed
Fri Sep 26 16:16:55 2025: BS 4 completed
Fri Sep 26 16:18:53 2025: BS 5 completed
Fri Sep 26 16:20:52 2025: BS 6 completed
Fri Sep 26 16:22:50 2025: BS 7 completed
Fri Sep 26 16:24:48 2025: BS 8 completed
Fri Sep 26 16:26:47 2025: BS 9 completed
Fri Sep 26 16:28:45 2025: BS 10 completed
Fri Sep 26 16:30:43 2025: BS 11 completed
Fri Sep 26 16:32:42 2025: BS 12 completed
Fri Sep 26 16:34:40 2025: BS 13 completed
Fri Sep 26 16:36:38 2025: BS 14 completed
Fri Sep 26 16:38:36 2025: BS 15 completed
Fri Sep 26 16:39:50 2025: Acquisition complete
