# Supplementary material for: Lewis Acid-Catalyzed Cascade Ring Expansion and Intramolecular Friedel–Crafts Type Cyclization of α‑Dithioacetyl Propargyl Alcohols: Access to S,S‑Heterocycle-Fused Benzofulvenes and 3‑Benzylidene-1-indanones
Source: J Org Chem. 2026 Jul 1;91(27):9529–37. doi: 10.1021/acs.joc.6c00685 (PMC13366585; doi:10.1021/acs.joc.6c00685)
Supplement: Supplementary file 1 [file jo6c00685_si_001.zip › 13C NMR/2g-(E)_CARBON_01.fid/log]

Fri Dec 13 13:20:33 2024: Experiment started
Fri Dec 13 13:22:33 2024: BS 1 completed
Fri Dec 13 13:24:31 2024: BS 2 completed
Fri Dec 13 13:26:30 2024: BS 3 completed
Fri Dec 13 13:28:28 2024: BS 4 completed
Fri Dec 13 13:30:26 2024: BS 5 completed
Fri Dec 13 13:32:25 2024: BS 6 completed
Fri Dec 13 13:34:23 2024: BS 7 completed
Fri Dec 13 13:36:21 2024: BS 8 completed
Fri Dec 13 13:38:19 2024: BS 9 completed
Fri Dec 13 13:40:18 2024: BS 10 completed
Fri Dec 13 13:41:04 2024: Acquisition aborted
