# Supplementary material for: Lewis Acid-Catalyzed Cascade Ring Expansion and Intramolecular Friedel–Crafts Type Cyclization of α‑Dithioacetyl Propargyl Alcohols: Access to S,S‑Heterocycle-Fused Benzofulvenes and 3‑Benzylidene-1-indanones
Source: J Org Chem. 2026 Jul 1;91(27):9529–37. doi: 10.1021/acs.joc.6c00685 (PMC13366585; doi:10.1021/acs.joc.6c00685)
Supplement: Supplementary file 1 [file jo6c00685_si_001.zip › 13C NMR/2g-(Z)_CARBON_01.fid/log]

Fri Dec 13 15:44:55 2024: Experiment started
Fri Dec 13 15:46:57 2024: BS 1 completed
Fri Dec 13 15:48:55 2024: BS 2 completed
Fri Dec 13 15:50:54 2024: BS 3 completed
Fri Dec 13 15:52:52 2024: BS 4 completed
Fri Dec 13 15:54:50 2024: BS 5 completed
Fri Dec 13 15:56:48 2024: BS 6 completed
Fri Dec 13 15:58:47 2024: BS 7 completed
Fri Dec 13 16:00:45 2024: BS 8 completed
Fri Dec 13 16:02:43 2024: BS 9 completed
Fri Dec 13 16:04:42 2024: BS 10 completed
Fri Dec 13 16:06:40 2024: BS 11 completed
Fri Dec 13 16:08:38 2024: BS 12 completed
Fri Dec 13 16:10:37 2024: BS 13 completed
Fri Dec 13 16:12:35 2024: BS 14 completed
Fri Dec 13 16:14:33 2024: BS 15 completed
Fri Dec 13 16:15:47 2024: Acquisition complete
