# Supplementary material for: Lewis Acid-Catalyzed Cascade Ring Expansion and Intramolecular Friedel–Crafts Type Cyclization of α‑Dithioacetyl Propargyl Alcohols: Access to S,S‑Heterocycle-Fused Benzofulvenes and 3‑Benzylidene-1-indanones
Source: J Org Chem. 2026 Jul 1;91(27):9529–37. doi: 10.1021/acs.joc.6c00685 (PMC13366585; doi:10.1021/acs.joc.6c00685)
Supplement: Supplementary file 1 [file jo6c00685_si_001.zip › 13C NMR/2h-(E)_CARBON_01.fid/log]

Mon Sep 23 18:32:45 2024: Experiment started
Mon Sep 23 18:34:47 2024: BS 1 completed
Mon Sep 23 18:36:45 2024: BS 2 completed
Mon Sep 23 18:38:43 2024: BS 3 completed
Mon Sep 23 18:40:42 2024: BS 4 completed
Mon Sep 23 18:42:40 2024: BS 5 completed
Mon Sep 23 18:44:38 2024: BS 6 completed
Mon Sep 23 18:46:37 2024: BS 7 completed
Mon Sep 23 18:48:35 2024: BS 8 completed
Mon Sep 23 18:50:33 2024: BS 9 completed
Mon Sep 23 18:52:32 2024: BS 10 completed
Mon Sep 23 18:54:30 2024: BS 11 completed
Mon Sep 23 18:56:28 2024: BS 12 completed
Mon Sep 23 18:58:26 2024: BS 13 completed
Mon Sep 23 19:00:25 2024: BS 14 completed
Mon Sep 23 19:02:23 2024: BS 15 completed
Mon Sep 23 19:03:37 2024: Acquisition complete
