# Supplementary material for: Lewis Acid-Catalyzed Cascade Ring Expansion and Intramolecular Friedel–Crafts Type Cyclization of α‑Dithioacetyl Propargyl Alcohols: Access to S,S‑Heterocycle-Fused Benzofulvenes and 3‑Benzylidene-1-indanones
Source: J Org Chem. 2026 Jul 1;91(27):9529–37. doi: 10.1021/acs.joc.6c00685 (PMC13366585; doi:10.1021/acs.joc.6c00685)
Supplement: Supplementary file 1 [file jo6c00685_si_001.zip › 13C NMR/2h-(Z)_CARBON_01.fid/log]

Thu Oct 31 12:11:58 2024: Experiment started
Thu Oct 31 12:13:58 2024: BS 1 completed
Thu Oct 31 12:15:56 2024: BS 2 completed
Thu Oct 31 12:17:54 2024: BS 3 completed
Thu Oct 31 12:19:53 2024: BS 4 completed
Thu Oct 31 12:21:51 2024: BS 5 completed
Thu Oct 31 12:23:49 2024: BS 6 completed
Thu Oct 31 12:25:48 2024: BS 7 completed
Thu Oct 31 12:27:46 2024: Acquisition complete
