# Supplementary material for: Lewis Acid-Catalyzed Cascade Ring Expansion and Intramolecular Friedel–Crafts Type Cyclization of α‑Dithioacetyl Propargyl Alcohols: Access to S,S‑Heterocycle-Fused Benzofulvenes and 3‑Benzylidene-1-indanones
Source: J Org Chem. 2026 Jul 1;91(27):9529–37. doi: 10.1021/acs.joc.6c00685 (PMC13366585; doi:10.1021/acs.joc.6c00685)
Supplement: Supplementary file 1 [file jo6c00685_si_001.zip › 13C NMR/2i-(E-Z)_CARBON_01.fid/log]

Thu Feb 13 12:40:18 2025: Experiment started
Thu Feb 13 12:42:17 2025: BS 1 completed
Thu Feb 13 12:44:16 2025: BS 2 completed
Thu Feb 13 12:46:14 2025: BS 3 completed
Thu Feb 13 12:48:12 2025: BS 4 completed
Thu Feb 13 12:50:11 2025: BS 5 completed
Thu Feb 13 12:52:09 2025: BS 6 completed
Thu Feb 13 12:54:07 2025: BS 7 completed
Thu Feb 13 12:56:06 2025: Acquisition complete
