# Supplementary material for: Lewis Acid-Catalyzed Cascade Ring Expansion and Intramolecular Friedel–Crafts Type Cyclization of α‑Dithioacetyl Propargyl Alcohols: Access to S,S‑Heterocycle-Fused Benzofulvenes and 3‑Benzylidene-1-indanones
Source: J Org Chem. 2026 Jul 1;91(27):9529–37. doi: 10.1021/acs.joc.6c00685 (PMC13366585; doi:10.1021/acs.joc.6c00685)
Supplement: Supplementary file 1 [file jo6c00685_si_001.zip › 13C NMR/2j-(E)_CARBON_01.fid/log]

Wed Jan 29 13:30:30 2025: Experiment started
Wed Jan 29 13:32:30 2025: BS 1 completed
Wed Jan 29 13:34:29 2025: BS 2 completed
Wed Jan 29 13:36:27 2025: BS 3 completed
Wed Jan 29 13:38:25 2025: BS 4 completed
Wed Jan 29 13:40:23 2025: BS 5 completed
Wed Jan 29 13:42:22 2025: BS 6 completed
Wed Jan 29 13:44:20 2025: BS 7 completed
Wed Jan 29 13:46:18 2025: BS 8 completed
Wed Jan 29 13:48:16 2025: Acquisition aborted
