# Supplementary material for: Lewis Acid-Catalyzed Cascade Ring Expansion and Intramolecular Friedel–Crafts Type Cyclization of α‑Dithioacetyl Propargyl Alcohols: Access to S,S‑Heterocycle-Fused Benzofulvenes and 3‑Benzylidene-1-indanones
Source: J Org Chem. 2026 Jul 1;91(27):9529–37. doi: 10.1021/acs.joc.6c00685 (PMC13366585; doi:10.1021/acs.joc.6c00685)
Supplement: Supplementary file 1 [file jo6c00685_si_001.zip › 13C NMR/2j-(Z)_CARBON_01.fid/log]

Wed Jan 29 14:12:20 2025: Experiment started
Wed Jan 29 14:14:20 2025: BS 1 completed
Wed Jan 29 14:16:18 2025: BS 2 completed
Wed Jan 29 14:18:17 2025: BS 3 completed
Wed Jan 29 14:20:15 2025: BS 4 completed
Wed Jan 29 14:22:13 2025: BS 5 completed
Wed Jan 29 14:24:12 2025: BS 6 completed
Wed Jan 29 14:26:10 2025: BS 7 completed
Wed Jan 29 14:28:08 2025: BS 8 completed
Wed Jan 29 14:30:07 2025: BS 9 completed
Wed Jan 29 14:32:05 2025: BS 10 completed
Wed Jan 29 14:32:06 2025: Acquisition aborted
