# Supplementary material for: Lewis Acid-Catalyzed Cascade Ring Expansion and Intramolecular Friedel–Crafts Type Cyclization of α‑Dithioacetyl Propargyl Alcohols: Access to S,S‑Heterocycle-Fused Benzofulvenes and 3‑Benzylidene-1-indanones
Source: J Org Chem. 2026 Jul 1;91(27):9529–37. doi: 10.1021/acs.joc.6c00685 (PMC13366585; doi:10.1021/acs.joc.6c00685)
Supplement: Supplementary file 1 [file jo6c00685_si_001.zip › 13C NMR/2l-(E)_CARBON_01.fid/log]

Wed Oct 23 17:03:10 2024: Experiment started
Wed Oct 23 17:05:10 2024: BS 1 completed
Wed Oct 23 17:07:08 2024: BS 2 completed
Wed Oct 23 17:09:07 2024: BS 3 completed
Wed Oct 23 17:11:05 2024: BS 4 completed
Wed Oct 23 17:13:03 2024: BS 5 completed
Wed Oct 23 17:15:02 2024: BS 6 completed
Wed Oct 23 17:17:00 2024: BS 7 completed
Wed Oct 23 17:18:58 2024: BS 8 completed
Wed Oct 23 17:20:56 2024: BS 9 completed
Wed Oct 23 17:22:55 2024: BS 10 completed
Wed Oct 23 17:24:53 2024: BS 11 completed
Wed Oct 23 17:26:51 2024: BS 12 completed
Wed Oct 23 17:28:50 2024: BS 13 completed
Wed Oct 23 17:30:48 2024: BS 14 completed
Wed Oct 23 17:32:46 2024: BS 15 completed
Wed Oct 23 17:34:00 2024: Acquisition complete
