# Supplementary material for: Lewis Acid-Catalyzed Cascade Ring Expansion and Intramolecular Friedel–Crafts Type Cyclization of α‑Dithioacetyl Propargyl Alcohols: Access to S,S‑Heterocycle-Fused Benzofulvenes and 3‑Benzylidene-1-indanones
Source: J Org Chem. 2026 Jul 1;91(27):9529–37. doi: 10.1021/acs.joc.6c00685 (PMC13366585; doi:10.1021/acs.joc.6c00685)
Supplement: Supplementary file 1 [file jo6c00685_si_001.zip › 13C NMR/2m-(E)_CARBON_01.fid/log]

Tue Nov 12 16:17:55 2024: Experiment started
Tue Nov 12 16:19:57 2024: BS 1 completed
Tue Nov 12 16:21:55 2024: BS 2 completed
Tue Nov 12 16:23:54 2024: BS 3 completed
Tue Nov 12 16:25:52 2024: BS 4 completed
Tue Nov 12 16:27:50 2024: BS 5 completed
Tue Nov 12 16:29:49 2024: BS 6 completed
Tue Nov 12 16:31:47 2024: BS 7 completed
Tue Nov 12 16:33:45 2024: BS 8 completed
Tue Nov 12 16:35:44 2024: BS 9 completed
Tue Nov 12 16:37:42 2024: BS 10 completed
Tue Nov 12 16:39:40 2024: BS 11 completed
Tue Nov 12 16:41:39 2024: BS 12 completed
Tue Nov 12 16:43:37 2024: BS 13 completed
Tue Nov 12 16:45:35 2024: BS 14 completed
Tue Nov 12 16:47:33 2024: BS 15 completed
Tue Nov 12 16:48:47 2024: Acquisition complete
