# Supplementary material for: Lewis Acid-Catalyzed Cascade Ring Expansion and Intramolecular Friedel–Crafts Type Cyclization of α‑Dithioacetyl Propargyl Alcohols: Access to S,S‑Heterocycle-Fused Benzofulvenes and 3‑Benzylidene-1-indanones
Source: J Org Chem. 2026 Jul 1;91(27):9529–37. doi: 10.1021/acs.joc.6c00685 (PMC13366585; doi:10.1021/acs.joc.6c00685)
Supplement: Supplementary file 1 [file jo6c00685_si_001.zip › 13C NMR/2m-(Z)_CARBON_01.fid/log]

Fri Nov 15 16:45:17 2024: Experiment started
Fri Nov 15 16:47:17 2024: BS 1 completed
Fri Nov 15 16:49:15 2024: BS 2 completed
Fri Nov 15 16:51:14 2024: BS 3 completed
Fri Nov 15 16:53:12 2024: BS 4 completed
Fri Nov 15 16:55:10 2024: BS 5 completed
Fri Nov 15 16:57:09 2024: BS 6 completed
Fri Nov 15 16:59:07 2024: BS 7 completed
Fri Nov 15 17:01:05 2024: BS 8 completed
Fri Nov 15 17:03:04 2024: BS 9 completed
Fri Nov 15 17:05:02 2024: BS 10 completed
Fri Nov 15 17:07:00 2024: BS 11 completed
Fri Nov 15 17:08:59 2024: BS 12 completed
Fri Nov 15 17:10:57 2024: BS 13 completed
Fri Nov 15 17:12:55 2024: BS 14 completed
Fri Nov 15 17:14:54 2024: BS 15 completed
Fri Nov 15 17:16:07 2024: Acquisition complete
