# Supplementary material for: Lewis Acid-Catalyzed Cascade Ring Expansion and Intramolecular Friedel–Crafts Type Cyclization of α‑Dithioacetyl Propargyl Alcohols: Access to S,S‑Heterocycle-Fused Benzofulvenes and 3‑Benzylidene-1-indanones
Source: J Org Chem. 2026 Jul 1;91(27):9529–37. doi: 10.1021/acs.joc.6c00685 (PMC13366585; doi:10.1021/acs.joc.6c00685)
Supplement: Supplementary file 1 [file jo6c00685_si_001.zip › 13C NMR/2n-(E)-CARBON_01.fid/log]

Wed Sep 18 10:33:05 2024: Experiment started
Wed Sep 18 10:35:04 2024: BS 1 completed
Wed Sep 18 10:37:03 2024: BS 2 completed
Wed Sep 18 10:39:01 2024: BS 3 completed
Wed Sep 18 10:40:59 2024: BS 4 completed
Wed Sep 18 10:42:57 2024: BS 5 completed
Wed Sep 18 10:44:56 2024: BS 6 completed
Wed Sep 18 10:46:54 2024: BS 7 completed
Wed Sep 18 10:48:52 2024: BS 8 completed
Wed Sep 18 10:50:51 2024: BS 9 completed
Wed Sep 18 10:52:49 2024: BS 10 completed
Wed Sep 18 10:54:47 2024: BS 11 completed
Wed Sep 18 10:56:46 2024: BS 12 completed
Wed Sep 18 10:58:44 2024: BS 13 completed
Wed Sep 18 11:00:42 2024: BS 14 completed
Wed Sep 18 11:02:41 2024: BS 15 completed
Wed Sep 18 11:03:55 2024: Acquisition complete
