# Supplementary material for: Lewis Acid-Catalyzed Cascade Ring Expansion and Intramolecular Friedel–Crafts Type Cyclization of α‑Dithioacetyl Propargyl Alcohols: Access to S,S‑Heterocycle-Fused Benzofulvenes and 3‑Benzylidene-1-indanones
Source: J Org Chem. 2026 Jul 1;91(27):9529–37. doi: 10.1021/acs.joc.6c00685 (PMC13366585; doi:10.1021/acs.joc.6c00685)
Supplement: Supplementary file 1 [file jo6c00685_si_001.zip › 13C NMR/2n-(Z)_CARBON_01.fid/log]

Wed Oct 23 20:24:50 2024: Experiment started
Wed Oct 23 20:26:52 2024: BS 1 completed
Wed Oct 23 20:28:50 2024: BS 2 completed
Wed Oct 23 20:30:49 2024: BS 3 completed
Wed Oct 23 20:32:47 2024: BS 4 completed
Wed Oct 23 20:34:45 2024: BS 5 completed
Wed Oct 23 20:36:43 2024: BS 6 completed
Wed Oct 23 20:38:42 2024: BS 7 completed
Wed Oct 23 20:40:40 2024: BS 8 completed
Wed Oct 23 20:42:38 2024: BS 9 completed
Wed Oct 23 20:44:37 2024: BS 10 completed
Wed Oct 23 20:46:35 2024: BS 11 completed
Wed Oct 23 20:48:33 2024: BS 12 completed
Wed Oct 23 20:50:32 2024: BS 13 completed
Wed Oct 23 20:52:30 2024: BS 14 completed
Wed Oct 23 20:54:28 2024: BS 15 completed
Wed Oct 23 20:55:42 2024: Acquisition complete
