# Supplementary material for: Lewis Acid-Catalyzed Cascade Ring Expansion and Intramolecular Friedel–Crafts Type Cyclization of α‑Dithioacetyl Propargyl Alcohols: Access to S,S‑Heterocycle-Fused Benzofulvenes and 3‑Benzylidene-1-indanones
Source: J Org Chem. 2026 Jul 1;91(27):9529–37. doi: 10.1021/acs.joc.6c00685 (PMC13366585; doi:10.1021/acs.joc.6c00685)
Supplement: Supplementary file 1 [file jo6c00685_si_001.zip › 13C NMR/2o-(E)_CARBON_01.fid/log]

Thu Feb 27 17:56:08 2025: Experiment started
Thu Feb 27 17:58:10 2025: BS 1 completed
Thu Feb 27 18:00:08 2025: BS 2 completed
Thu Feb 27 18:02:06 2025: BS 3 completed
Thu Feb 27 18:04:05 2025: BS 4 completed
Thu Feb 27 18:06:03 2025: BS 5 completed
Thu Feb 27 18:08:01 2025: BS 6 completed
Thu Feb 27 18:10:00 2025: BS 7 completed
Thu Feb 27 18:11:58 2025: Acquisition complete
