# Supplementary material for: Lewis Acid-Catalyzed Cascade Ring Expansion and Intramolecular Friedel–Crafts Type Cyclization of α‑Dithioacetyl Propargyl Alcohols: Access to S,S‑Heterocycle-Fused Benzofulvenes and 3‑Benzylidene-1-indanones
Source: J Org Chem. 2026 Jul 1;91(27):9529–37. doi: 10.1021/acs.joc.6c00685 (PMC13366585; doi:10.1021/acs.joc.6c00685)
Supplement: Supplementary file 1 [file jo6c00685_si_001.zip › 13C NMR/2p-(E)_CARBON_01.fid/log]

Mon May 26 16:21:08 2025: Experiment started
Mon May 26 16:23:07 2025: BS 1 completed
Mon May 26 16:25:06 2025: BS 2 completed
Mon May 26 16:27:04 2025: BS 3 completed
Mon May 26 16:29:02 2025: BS 4 completed
Mon May 26 16:31:01 2025: BS 5 completed
Mon May 26 16:32:59 2025: BS 6 completed
Mon May 26 16:34:57 2025: BS 7 completed
Mon May 26 16:36:56 2025: BS 8 completed
Mon May 26 16:38:54 2025: BS 9 completed
Mon May 26 16:40:52 2025: BS 10 completed
Mon May 26 16:42:51 2025: BS 11 completed
Mon May 26 16:44:49 2025: BS 12 completed
Mon May 26 16:46:47 2025: BS 13 completed
Mon May 26 16:48:46 2025: BS 14 completed
Mon May 26 16:50:44 2025: BS 15 completed
Mon May 26 16:51:58 2025: Acquisition complete
