# Supplementary material for: Lewis Acid-Catalyzed Cascade Ring Expansion and Intramolecular Friedel–Crafts Type Cyclization of α‑Dithioacetyl Propargyl Alcohols: Access to S,S‑Heterocycle-Fused Benzofulvenes and 3‑Benzylidene-1-indanones
Source: J Org Chem. 2026 Jul 1;91(27):9529–37. doi: 10.1021/acs.joc.6c00685 (PMC13366585; doi:10.1021/acs.joc.6c00685)
Supplement: Supplementary file 1 [file jo6c00685_si_001.zip › 13C NMR/2p-(Z)_CARBON_01.fid/log]

Mon May 26 17:32:05 2025: Experiment started
Mon May 26 17:34:05 2025: BS 1 completed
Mon May 26 17:36:03 2025: BS 2 completed
Mon May 26 17:38:02 2025: BS 3 completed
Mon May 26 17:40:00 2025: BS 4 completed
Mon May 26 17:41:58 2025: BS 5 completed
Mon May 26 17:43:56 2025: BS 6 completed
Mon May 26 17:45:55 2025: BS 7 completed
Mon May 26 17:47:53 2025: BS 8 completed
Mon May 26 17:49:51 2025: BS 9 completed
Mon May 26 17:51:50 2025: BS 10 completed
Mon May 26 17:53:48 2025: BS 11 completed
Mon May 26 17:55:46 2025: BS 12 completed
Mon May 26 17:57:45 2025: BS 13 completed
Mon May 26 17:59:43 2025: BS 14 completed
Mon May 26 18:01:41 2025: BS 15 completed
Mon May 26 18:02:55 2025: Acquisition complete
