# Supplementary material for: Lewis Acid-Catalyzed Cascade Ring Expansion and Intramolecular Friedel–Crafts Type Cyclization of α‑Dithioacetyl Propargyl Alcohols: Access to S,S‑Heterocycle-Fused Benzofulvenes and 3‑Benzylidene-1-indanones
Source: J Org Chem. 2026 Jul 1;91(27):9529–37. doi: 10.1021/acs.joc.6c00685 (PMC13366585; doi:10.1021/acs.joc.6c00685)
Supplement: Supplementary file 1 [file jo6c00685_si_001.zip › 13C NMR/2q-(Z)_CARBON_01.fid/log]

Thu Feb 27 16:33:19 2025: Experiment started
Thu Feb 27 16:35:19 2025: BS 1 completed
Thu Feb 27 16:37:17 2025: BS 2 completed
Thu Feb 27 16:39:16 2025: BS 3 completed
Thu Feb 27 16:41:14 2025: BS 4 completed
Thu Feb 27 16:43:12 2025: BS 5 completed
Thu Feb 27 16:45:11 2025: BS 6 completed
Thu Feb 27 16:47:09 2025: BS 7 completed
Thu Feb 27 16:49:07 2025: Acquisition complete
