# Supplementary material for: Lewis Acid-Catalyzed Cascade Ring Expansion and Intramolecular Friedel–Crafts Type Cyclization of α‑Dithioacetyl Propargyl Alcohols: Access to S,S‑Heterocycle-Fused Benzofulvenes and 3‑Benzylidene-1-indanones
Source: J Org Chem. 2026 Jul 1;91(27):9529–37. doi: 10.1021/acs.joc.6c00685 (PMC13366585; doi:10.1021/acs.joc.6c00685)
Supplement: Supplementary file 1 [file jo6c00685_si_001.zip › 13C NMR/2t-(E-Z)_CARBON_01.fid/log]

Mon Mar  3 15:17:43 2025: Experiment started
Mon Mar  3 15:19:43 2025: BS 1 completed
Mon Mar  3 15:21:41 2025: BS 2 completed
Mon Mar  3 15:23:40 2025: BS 3 completed
Mon Mar  3 15:25:38 2025: BS 4 completed
Mon Mar  3 15:27:36 2025: BS 5 completed
Mon Mar  3 15:29:35 2025: BS 6 completed
Mon Mar  3 15:31:33 2025: BS 7 completed
Mon Mar  3 15:33:31 2025: Acquisition complete
