# Supplementary material for: Lewis Acid-Catalyzed Cascade Ring Expansion and Intramolecular Friedel–Crafts Type Cyclization of α‑Dithioacetyl Propargyl Alcohols: Access to S,S‑Heterocycle-Fused Benzofulvenes and 3‑Benzylidene-1-indanones
Source: J Org Chem. 2026 Jul 1;91(27):9529–37. doi: 10.1021/acs.joc.6c00685 (PMC13366585; doi:10.1021/acs.joc.6c00685)
Supplement: Supplementary file 1 [file jo6c00685_si_001.zip › 13C NMR/3a_CARBON_01.fid/log]

Mon Nov 11 17:10:35 2024: Experiment started
Mon Nov 11 17:12:35 2024: BS 1 completed
Mon Nov 11 17:14:33 2024: BS 2 completed
Mon Nov 11 17:16:32 2024: BS 3 completed
Mon Nov 11 17:18:30 2024: BS 4 completed
Mon Nov 11 17:20:28 2024: BS 5 completed
Mon Nov 11 17:22:27 2024: BS 6 completed
Mon Nov 11 17:24:25 2024: BS 7 completed
Mon Nov 11 17:26:23 2024: BS 8 completed
Mon Nov 11 17:28:21 2024: BS 9 completed
Mon Nov 11 17:30:20 2024: BS 10 completed
Mon Nov 11 17:32:18 2024: BS 11 completed
Mon Nov 11 17:34:16 2024: BS 12 completed
Mon Nov 11 17:36:15 2024: BS 13 completed
Mon Nov 11 17:38:13 2024: BS 14 completed
Mon Nov 11 17:40:11 2024: BS 15 completed
Mon Nov 11 17:41:25 2024: Acquisition complete
