# Supplementary material for: Lewis Acid-Catalyzed Cascade Ring Expansion and Intramolecular Friedel–Crafts Type Cyclization of α‑Dithioacetyl Propargyl Alcohols: Access to S,S‑Heterocycle-Fused Benzofulvenes and 3‑Benzylidene-1-indanones
Source: J Org Chem. 2026 Jul 1;91(27):9529–37. doi: 10.1021/acs.joc.6c00685 (PMC13366585; doi:10.1021/acs.joc.6c00685)
Supplement: Supplementary file 2 [file jo6c00685_si_002.zip]

Archive with 133 entries (110 files):
- 13C-APT NMR-1/
- 13C-APT NMR-1/1a_APT_01.fid/
- 13C-APT NMR-1/1a_APT_01.fid/1a_APT_01.mnova
- 13C-APT NMR-1/1a_APT_01.fid/fid
- 13C-APT NMR-1/1a_APT_01.fid/log
- 13C-APT NMR-1/1a_APT_01.fid/procpar
- 13C-APT NMR-1/1a_APT_01.fid/text
- 13C-APT NMR-1/1b_APT_01.fid/
- 13C-APT NMR-1/1b_APT_01.fid/1b_APT_01.mnova
- 13C-APT NMR-1/1b_APT_01.fid/fid
- 13C-APT NMR-1/1b_APT_01.fid/log
- 13C-APT NMR-1/1b_APT_01.fid/procpar
- 13C-APT NMR-1/1b_APT_01.fid/text
- 13C-APT NMR-1/1c_APT_01.fid/
- 13C-APT NMR-1/1c_APT_01.fid/1c_APT_01.mnova
- 13C-APT NMR-1/1c_APT_01.fid/fid
- 13C-APT NMR-1/1c_APT_01.fid/log
- 13C-APT NMR-1/1c_APT_01.fid/procpar
- 13C-APT NMR-1/1c_APT_01.fid/text
- 13C-APT NMR-1/1d_APT_01.fid/
- 13C-APT NMR-1/1d_APT_01.fid/1d_APT_01.mnova
- 13C-APT NMR-1/1d_APT_01.fid/fid
- 13C-APT NMR-1/1d_APT_01.fid/log
- 13C-APT NMR-1/1d_APT_01.fid/procpar
- 13C-APT NMR-1/1d_APT_01.fid/text
- 13C-APT NMR-1/1e_APT_01.fid/
- 13C-APT NMR-1/1e_APT_01.fid/1e_APT_01.mnova
- 13C-APT NMR-1/1e_APT_01.fid/fid
- 13C-APT NMR-1/1e_APT_01.fid/log
- 13C-APT NMR-1/1e_APT_01.fid/procpar
- 13C-APT NMR-1/1e_APT_01.fid/text
- 13C-APT NMR-1/1f_APT_01.fid/
- 13C-APT NMR-1/1f_APT_01.fid/1f_APT_01.mnova
- 13C-APT NMR-1/1f_APT_01.fid/fid
- 13C-APT NMR-1/1f_APT_01.fid/log
- 13C-APT NMR-1/1f_APT_01.fid/procpar
- 13C-APT NMR-1/1f_APT_01.fid/text
- 13C-APT NMR-1/1g_APT_01.fid/
- 13C-APT NMR-1/1g_APT_01.fid/1g_APT_01.mnova
- 13C-APT NMR-1/1g_APT_01.fid/fid
- 13C-APT NMR-1/1g_APT_01.fid/log
- 13C-APT NMR-1/1g_APT_01.fid/procpar
- 13C-APT NMR-1/1g_APT_01.fid/text
- 13C-APT NMR-1/1h_APT_01.fid/
- 13C-APT NMR-1/1h_APT_01.fid/1h_APT_01.mnova
- 13C-APT NMR-1/1h_APT_01.fid/fid
- 13C-APT NMR-1/1h_APT_01.fid/log
- 13C-APT NMR-1/1h_APT_01.fid/procpar
- 13C-APT NMR-1/1h_APT_01.fid/text
- 13C-APT NMR-1/1i_APT_01.fid/
- 13C-APT NMR-1/1i_APT_01.fid/1i_APT_01.mnova
- 13C-APT NMR-1/1i_APT_01.fid/fid
- 13C-APT NMR-1/1i_APT_01.fid/log
- 13C-APT NMR-1/1i_APT_01.fid/procpar
- 13C-APT NMR-1/1i_APT_01.fid/text
- 13C-APT NMR-1/1j_APT_01.fid/
- 13C-APT NMR-1/1j_APT_01.fid/1j_APT_01.mnova
- 13C-APT NMR-1/1j_APT_01.fid/fid
- 13C-APT NMR-1/1j_APT_01.fid/log
- 13C-APT NMR-1/1j_APT_01.fid/procpar
- 13C-APT NMR-1/1j_APT_01.fid/text
- 13C-APT NMR-1/1k_APT_01.fid/
- 13C-APT NMR-1/1k_APT_01.fid/1k_APT_01.mnova
- 13C-APT NMR-1/1k_APT_01.fid/fid
- 13C-APT NMR-1/1k_APT_01.fid/log
- 13C-APT NMR-1/1k_APT_01.fid/procpar
- 13C-APT NMR-1/1k_APT_01.fid/text
- 13C-APT NMR-1/1l_APT_01.fid/
- 13C-APT NMR-1/1l_APT_01.fid/1l_APT_01.mnova
- 13C-APT NMR-1/1l_APT_01.fid/fid
- 13C-APT NMR-1/1l_APT_01.fid/log
- 13C-APT NMR-1/1l_APT_01.fid/procpar
- 13C-APT NMR-1/1l_APT_01.fid/text
- 13C-APT NMR-1/1m_APT_01.fid/
- 13C-APT NMR-1/1m_APT_01.fid/1m_APT_01.mnova
- 13C-APT NMR-1/1m_APT_01.fid/fid
- 13C-APT NMR-1/1m_APT_01.fid/log
- 13C-APT NMR-1/1m_APT_01.fid/procpar
- 13C-APT NMR-1/1m_APT_01.fid/text
- 13C-APT NMR-1/1n_APT_01.fid/
- 13C-APT NMR-1/1n_APT_01.fid/BY_2936_APT_01.mnova
- 13C-APT NMR-1/1n_APT_01.fid/fid
- 13C-APT NMR-1/1n_APT_01.fid/log
- 13C-APT NMR-1/1n_APT_01.fid/procpar
- 13C-APT NMR-1/1n_APT_01.fid/text
- 13C-APT NMR-1/1o_APT_01.fid/
- 13C-APT NMR-1/1o_APT_01.fid/1o_APT_01.mnova
- 13C-APT NMR-1/1o_APT_01.fid/fid
- 13C-APT NMR-1/1o_APT_01.fid/log
- 13C-APT NMR-1/1o_APT_01.fid/procpar
- 13C-APT NMR-1/1o_APT_01.fid/text
- 13C-APT NMR-1/1p_APT_01.fid/
- 13C-APT NMR-1/1p_APT_01.fid/1p_APT_01.mnova
- 13C-APT NMR-1/1p_APT_01.fid/fid
- 13C-APT NMR-1/1p_APT_01.fid/log
- 13C-APT NMR-1/1p_APT_01.fid/procpar
- 13C-APT NMR-1/1p_APT_01.fid/text
- 13C-APT NMR-1/1q_APT_01.fid/
- 13C-APT NMR-1/1q_APT_01.fid/1q_APT_01.mnova
- 13C-APT NMR-1/1q_APT_01.fid/fid
- 13C-APT NMR-1/1q_APT_01.fid/log
- 13C-APT NMR-1/1q_APT_01.fid/procpar
- 13C-APT NMR-1/1q_APT_01.fid/text
- 13C-APT NMR-1/1r_APT_01.fid/
- 13C-APT NMR-1/1r_APT_01.fid/1r_APT_01.mnova
- 13C-APT NMR-1/1r_APT_01.fid/fid
- 13C-APT NMR-1/1r_APT_01.fid/log
- 13C-APT NMR-1/1r_APT_01.fid/procpar
- 13C-APT NMR-1/1r_APT_01.fid/text
- 13C-APT NMR-1/1s_APT_01.fid/
- 13C-APT NMR-1/1s_APT_01.fid/1s_APT_01.mnova
- 13C-APT NMR-1/1s_APT_01.fid/fid
- 13C-APT NMR-1/1s_APT_01.fid/log
- 13C-APT NMR-1/1s_APT_01.fid/procpar
- 13C-APT NMR-1/1s_APT_01.fid/text
- 13C-APT NMR-1/1t_APT_01.fid/
- 13C-APT NMR-1/1t_APT_01.fid/1t_APT_01.mnova
- 13C-APT NMR-1/1t_APT_01.fid/fid
- 13C-APT NMR-1/1t_APT_01.fid/log
- 13C-APT NMR-1/1t_APT_01.fid/procpar
- 13C-APT NMR-1/1t_APT_01.fid/text
- 13C-APT NMR-1/1u_APT_01.fid/
- 13C-APT NMR-1/1u_APT_01.fid/1u_APT_01.mnova
- 13C-APT NMR-1/1u_APT_01.fid/fid
- 13C-APT NMR-1/1u_APT_01.fid/log
- 13C-APT NMR-1/1u_APT_01.fid/procpar
- 13C-APT NMR-1/1u_APT_01.fid/text
- 13C-APT NMR-1/1v_APT_01.fid/
- 13C-APT NMR-1/1v_APT_01.fid/1v_APT_01.mnova
- 13C-APT NMR-1/1v_APT_01.fid/fid
- 13C-APT NMR-1/1v_APT_01.fid/log
- 13C-APT NMR-1/1v_APT_01.fid/procpar
- 13C-APT NMR-1/1v_APT_01.fid/text
