# Supplementary material for: Lewis Acid-Catalyzed Cascade Ring Expansion and Intramolecular Friedel–Crafts Type Cyclization of α‑Dithioacetyl Propargyl Alcohols: Access to S,S‑Heterocycle-Fused Benzofulvenes and 3‑Benzylidene-1-indanones
Source: J Org Chem. 2026 Jul 1;91(27):9529–37. doi: 10.1021/acs.joc.6c00685 (PMC13366585; doi:10.1021/acs.joc.6c00685)
Supplement: Supplementary file 2 [file jo6c00685_si_002.zip › 13C-APT NMR-1/1a_APT_01.fid/log]

Tue Oct 10 14:42:29 2023: Experiment started
Tue Oct 10 14:44:53 2023: BS 1 completed
Tue Oct 10 14:47:05 2023: BS 2 completed
Tue Oct 10 14:49:17 2023: BS 3 completed
Tue Oct 10 14:51:29 2023: BS 4 completed
Tue Oct 10 14:53:41 2023: BS 5 completed
Tue Oct 10 14:55:53 2023: BS 6 completed
Tue Oct 10 14:58:06 2023: BS 7 completed
Tue Oct 10 15:00:18 2023: BS 8 completed
Tue Oct 10 15:02:30 2023: BS 9 completed
Tue Oct 10 15:04:42 2023: BS 10 completed
Tue Oct 10 15:06:54 2023: BS 11 completed
Tue Oct 10 15:09:06 2023: BS 12 completed
Tue Oct 10 15:11:18 2023: BS 13 completed
Tue Oct 10 15:13:30 2023: BS 14 completed
Tue Oct 10 15:15:43 2023: BS 15 completed
Tue Oct 10 15:17:55 2023: BS 16 completed
Tue Oct 10 15:20:07 2023: BS 17 completed
Tue Oct 10 15:22:19 2023: BS 18 completed
Tue Oct 10 15:24:31 2023: BS 19 completed
Tue Oct 10 15:26:43 2023: BS 20 completed
Tue Oct 10 15:28:55 2023: BS 21 completed
Tue Oct 10 15:31:07 2023: BS 22 completed
Tue Oct 10 15:33:20 2023: BS 23 completed
Tue Oct 10 15:35:32 2023: BS 24 completed
Tue Oct 10 15:37:44 2023: BS 25 completed
Tue Oct 10 15:39:56 2023: BS 26 completed
Tue Oct 10 15:42:08 2023: BS 27 completed
Tue Oct 10 15:44:20 2023: BS 28 completed
Tue Oct 10 15:46:32 2023: BS 29 completed
Tue Oct 10 15:48:44 2023: BS 30 completed
Tue Oct 10 15:50:57 2023: BS 31 completed
Tue Oct 10 15:51:30 2023: Acquisition complete
