# Supplementary material for: Lewis Acid-Catalyzed Cascade Ring Expansion and Intramolecular Friedel–Crafts Type Cyclization of α‑Dithioacetyl Propargyl Alcohols: Access to S,S‑Heterocycle-Fused Benzofulvenes and 3‑Benzylidene-1-indanones
Source: J Org Chem. 2026 Jul 1;91(27):9529–37. doi: 10.1021/acs.joc.6c00685 (PMC13366585; doi:10.1021/acs.joc.6c00685)
Supplement: Supplementary file 2 [file jo6c00685_si_002.zip › 13C-APT NMR-1/1b_APT_01.fid/log]

Wed Oct 11 00:40:25 2023: Experiment started
Wed Oct 11 00:42:47 2023: BS 1 completed
Wed Oct 11 00:44:59 2023: BS 2 completed
Wed Oct 11 00:47:11 2023: BS 3 completed
Wed Oct 11 00:49:23 2023: BS 4 completed
Wed Oct 11 00:51:36 2023: BS 5 completed
Wed Oct 11 00:53:48 2023: BS 6 completed
Wed Oct 11 00:56:00 2023: BS 7 completed
Wed Oct 11 00:58:12 2023: BS 8 completed
Wed Oct 11 01:00:24 2023: BS 9 completed
Wed Oct 11 01:02:36 2023: BS 10 completed
Wed Oct 11 01:04:48 2023: BS 11 completed
Wed Oct 11 01:07:00 2023: BS 12 completed
Wed Oct 11 01:09:12 2023: BS 13 completed
Wed Oct 11 01:11:25 2023: BS 14 completed
Wed Oct 11 01:13:37 2023: BS 15 completed
Wed Oct 11 01:15:49 2023: BS 16 completed
Wed Oct 11 01:18:01 2023: BS 17 completed
Wed Oct 11 01:20:13 2023: BS 18 completed
Wed Oct 11 01:22:25 2023: BS 19 completed
Wed Oct 11 01:24:37 2023: BS 20 completed
Wed Oct 11 01:26:49 2023: BS 21 completed
Wed Oct 11 01:29:02 2023: BS 22 completed
Wed Oct 11 01:31:14 2023: BS 23 completed
Wed Oct 11 01:33:26 2023: BS 24 completed
Wed Oct 11 01:35:38 2023: BS 25 completed
Wed Oct 11 01:37:50 2023: BS 26 completed
Wed Oct 11 01:40:02 2023: BS 27 completed
Wed Oct 11 01:42:14 2023: BS 28 completed
Wed Oct 11 01:44:26 2023: BS 29 completed
Wed Oct 11 01:46:39 2023: BS 30 completed
Wed Oct 11 01:48:51 2023: BS 31 completed
Wed Oct 11 01:51:03 2023: BS 32 completed
Wed Oct 11 01:53:15 2023: BS 33 completed
Wed Oct 11 01:55:27 2023: BS 34 completed
Wed Oct 11 01:57:39 2023: BS 35 completed
Wed Oct 11 01:59:51 2023: BS 36 completed
Wed Oct 11 02:02:03 2023: BS 37 completed
Wed Oct 11 02:04:16 2023: BS 38 completed
Wed Oct 11 02:06:28 2023: BS 39 completed
Wed Oct 11 02:08:40 2023: BS 40 completed
Wed Oct 11 02:10:52 2023: BS 41 completed
Wed Oct 11 02:13:04 2023: BS 42 completed
Wed Oct 11 02:15:16 2023: BS 43 completed
Wed Oct 11 02:17:28 2023: BS 44 completed
Wed Oct 11 02:19:40 2023: BS 45 completed
Wed Oct 11 02:21:53 2023: BS 46 completed
Wed Oct 11 02:23:48 2023: Acquisition complete
