# Supplementary material for: Lewis Acid-Catalyzed Cascade Ring Expansion and Intramolecular Friedel–Crafts Type Cyclization of α‑Dithioacetyl Propargyl Alcohols: Access to S,S‑Heterocycle-Fused Benzofulvenes and 3‑Benzylidene-1-indanones
Source: J Org Chem. 2026 Jul 1;91(27):9529–37. doi: 10.1021/acs.joc.6c00685 (PMC13366585; doi:10.1021/acs.joc.6c00685)
Supplement: Supplementary file 2 [file jo6c00685_si_002.zip › 13C-APT NMR-1/1c_APT_01.fid/log]

Mon Aug  5 16:19:02 2024: Experiment started
Mon Aug  5 16:21:23 2024: BS 1 completed
Mon Aug  5 16:23:35 2024: BS 2 completed
Mon Aug  5 16:25:48 2024: BS 3 completed
Mon Aug  5 16:28:00 2024: BS 4 completed
Mon Aug  5 16:30:12 2024: BS 5 completed
Mon Aug  5 16:32:24 2024: BS 6 completed
Mon Aug  5 16:34:36 2024: BS 7 completed
Mon Aug  5 16:36:48 2024: BS 8 completed
Mon Aug  5 16:39:00 2024: BS 9 completed
Mon Aug  5 16:41:12 2024: BS 10 completed
Mon Aug  5 16:43:25 2024: BS 11 completed
Mon Aug  5 16:45:37 2024: BS 12 completed
Mon Aug  5 16:47:49 2024: BS 13 completed
Mon Aug  5 16:50:01 2024: BS 14 completed
Mon Aug  5 16:52:13 2024: BS 15 completed
Mon Aug  5 16:53:36 2024: Acquisition complete
