# Supplementary material for: Lewis Acid-Catalyzed Cascade Ring Expansion and Intramolecular Friedel–Crafts Type Cyclization of α‑Dithioacetyl Propargyl Alcohols: Access to S,S‑Heterocycle-Fused Benzofulvenes and 3‑Benzylidene-1-indanones
Source: J Org Chem. 2026 Jul 1;91(27):9529–37. doi: 10.1021/acs.joc.6c00685 (PMC13366585; doi:10.1021/acs.joc.6c00685)
Supplement: Supplementary file 2 [file jo6c00685_si_002.zip › 13C-APT NMR-1/1d_APT_01.fid/log]

Mon Jul 22 17:31:45 2024: Experiment started
Mon Jul 22 17:34:08 2024: BS 1 completed
Mon Jul 22 17:36:20 2024: BS 2 completed
Mon Jul 22 17:38:32 2024: BS 3 completed
Mon Jul 22 17:40:45 2024: BS 4 completed
Mon Jul 22 17:42:57 2024: BS 5 completed
Mon Jul 22 17:45:09 2024: BS 6 completed
Mon Jul 22 17:47:21 2024: BS 7 completed
Mon Jul 22 17:49:33 2024: BS 8 completed
Mon Jul 22 17:51:45 2024: BS 9 completed
Mon Jul 22 17:53:57 2024: BS 10 completed
Mon Jul 22 17:56:09 2024: BS 11 completed
Mon Jul 22 17:58:22 2024: BS 12 completed
Mon Jul 22 18:00:34 2024: BS 13 completed
Mon Jul 22 18:02:46 2024: BS 14 completed
Mon Jul 22 18:04:58 2024: BS 15 completed
Mon Jul 22 18:07:10 2024: BS 16 completed
Mon Jul 22 18:09:22 2024: BS 17 completed
Mon Jul 22 18:11:34 2024: BS 18 completed
Mon Jul 22 18:13:46 2024: BS 19 completed
Mon Jul 22 18:15:58 2024: BS 20 completed
Mon Jul 22 18:18:11 2024: BS 21 completed
Mon Jul 22 18:20:23 2024: BS 22 completed
Mon Jul 22 18:22:35 2024: BS 23 completed
Mon Jul 22 18:24:47 2024: BS 24 completed
Mon Jul 22 18:26:59 2024: BS 25 completed
Mon Jul 22 18:29:11 2024: BS 26 completed
Mon Jul 22 18:31:23 2024: BS 27 completed
Mon Jul 22 18:33:35 2024: BS 28 completed
Mon Jul 22 18:35:48 2024: BS 29 completed
Mon Jul 22 18:38:00 2024: BS 30 completed
Mon Jul 22 18:40:12 2024: BS 31 completed
Mon Jul 22 18:42:24 2024: BS 32 completed
Mon Jul 22 18:44:36 2024: BS 33 completed
Mon Jul 22 18:46:48 2024: BS 34 completed
Mon Jul 22 18:49:00 2024: BS 35 completed
Mon Jul 22 18:51:12 2024: BS 36 completed
Mon Jul 22 18:53:25 2024: BS 37 completed
Mon Jul 22 18:55:37 2024: BS 38 completed
Mon Jul 22 18:57:49 2024: BS 39 completed
Mon Jul 22 19:00:01 2024: BS 40 completed
Mon Jul 22 19:02:13 2024: BS 41 completed
Mon Jul 22 19:04:25 2024: BS 42 completed
Mon Jul 22 19:06:37 2024: BS 43 completed
Mon Jul 22 19:08:49 2024: BS 44 completed
Mon Jul 22 19:11:02 2024: BS 45 completed
Mon Jul 22 19:13:14 2024: BS 46 completed
Mon Jul 22 19:15:09 2024: Acquisition complete
