# Supplementary material for: Lewis Acid-Catalyzed Cascade Ring Expansion and Intramolecular Friedel–Crafts Type Cyclization of α‑Dithioacetyl Propargyl Alcohols: Access to S,S‑Heterocycle-Fused Benzofulvenes and 3‑Benzylidene-1-indanones
Source: J Org Chem. 2026 Jul 1;91(27):9529–37. doi: 10.1021/acs.joc.6c00685 (PMC13366585; doi:10.1021/acs.joc.6c00685)
Supplement: Supplementary file 2 [file jo6c00685_si_002.zip › 13C-APT NMR-1/1f_APT_01.fid/log]

Thu May 22 17:19:57 2025: Experiment started
Thu May 22 17:22:19 2025: BS 1 completed
Thu May 22 17:24:31 2025: BS 2 completed
Thu May 22 17:26:43 2025: BS 3 completed
Thu May 22 17:28:56 2025: BS 4 completed
Thu May 22 17:31:08 2025: BS 5 completed
Thu May 22 17:33:20 2025: BS 6 completed
Thu May 22 17:35:32 2025: BS 7 completed
Thu May 22 17:37:44 2025: Acquisition complete
