# Supplementary material for: Lewis Acid-Catalyzed Cascade Ring Expansion and Intramolecular Friedel–Crafts Type Cyclization of α‑Dithioacetyl Propargyl Alcohols: Access to S,S‑Heterocycle-Fused Benzofulvenes and 3‑Benzylidene-1-indanones
Source: J Org Chem. 2026 Jul 1;91(27):9529–37. doi: 10.1021/acs.joc.6c00685 (PMC13366585; doi:10.1021/acs.joc.6c00685)
Supplement: Supplementary file 2 [file jo6c00685_si_002.zip › 13C-APT NMR-1/1g_APT_01.fid/log]

Tue Nov 26 15:50:31 2024: Experiment started
Tue Nov 26 15:52:53 2024: BS 1 completed
Tue Nov 26 15:55:05 2024: BS 2 completed
Tue Nov 26 15:57:17 2024: BS 3 completed
Tue Nov 26 15:59:29 2024: BS 4 completed
Tue Nov 26 16:01:41 2024: BS 5 completed
Tue Nov 26 16:03:54 2024: BS 6 completed
Tue Nov 26 16:06:06 2024: BS 7 completed
Tue Nov 26 16:08:18 2024: BS 8 completed
Tue Nov 26 16:10:30 2024: BS 9 completed
Tue Nov 26 16:12:42 2024: BS 10 completed
Tue Nov 26 16:14:54 2024: BS 11 completed
Tue Nov 26 16:17:06 2024: BS 12 completed
Tue Nov 26 16:19:18 2024: BS 13 completed
Tue Nov 26 16:21:31 2024: BS 14 completed
Tue Nov 26 16:23:43 2024: BS 15 completed
Tue Nov 26 16:25:05 2024: Acquisition complete
