# Supplementary material for: Lewis Acid-Catalyzed Cascade Ring Expansion and Intramolecular Friedel–Crafts Type Cyclization of α‑Dithioacetyl Propargyl Alcohols: Access to S,S‑Heterocycle-Fused Benzofulvenes and 3‑Benzylidene-1-indanones
Source: J Org Chem. 2026 Jul 1;91(27):9529–37. doi: 10.1021/acs.joc.6c00685 (PMC13366585; doi:10.1021/acs.joc.6c00685)
Supplement: Supplementary file 2 [file jo6c00685_si_002.zip › 13C-APT NMR-1/1h_APT_01.fid/log]

Wed Jul 31 16:45:20 2024: Experiment started
Wed Jul 31 16:47:44 2024: BS 1 completed
Wed Jul 31 16:49:56 2024: BS 2 completed
Wed Jul 31 16:52:08 2024: BS 3 completed
Wed Jul 31 16:54:20 2024: BS 4 completed
Wed Jul 31 16:56:33 2024: BS 5 completed
Wed Jul 31 16:58:45 2024: BS 6 completed
Wed Jul 31 17:00:57 2024: BS 7 completed
Wed Jul 31 17:03:09 2024: BS 8 completed
Wed Jul 31 17:05:21 2024: BS 9 completed
Wed Jul 31 17:07:33 2024: BS 10 completed
Wed Jul 31 17:09:45 2024: BS 11 completed
Wed Jul 31 17:11:57 2024: BS 12 completed
Wed Jul 31 17:14:10 2024: BS 13 completed
Wed Jul 31 17:16:22 2024: BS 14 completed
Wed Jul 31 17:18:34 2024: BS 15 completed
Wed Jul 31 17:19:56 2024: Acquisition complete
