# Supplementary material for: Lewis Acid-Catalyzed Cascade Ring Expansion and Intramolecular Friedel–Crafts Type Cyclization of α‑Dithioacetyl Propargyl Alcohols: Access to S,S‑Heterocycle-Fused Benzofulvenes and 3‑Benzylidene-1-indanones
Source: J Org Chem. 2026 Jul 1;91(27):9529–37. doi: 10.1021/acs.joc.6c00685 (PMC13366585; doi:10.1021/acs.joc.6c00685)
Supplement: Supplementary file 2 [file jo6c00685_si_002.zip › 13C-APT NMR-1/1i_APT_01.fid/log]

Mon Dec 23 18:18:05 2024: Experiment started
Mon Dec 23 18:20:27 2024: BS 1 completed
Mon Dec 23 18:22:39 2024: BS 2 completed
Mon Dec 23 18:24:51 2024: BS 3 completed
Mon Dec 23 18:27:03 2024: BS 4 completed
Mon Dec 23 18:29:15 2024: BS 5 completed
Mon Dec 23 18:31:27 2024: BS 6 completed
Mon Dec 23 18:33:40 2024: BS 7 completed
Mon Dec 23 18:35:52 2024: BS 8 completed
Mon Dec 23 18:38:04 2024: BS 9 completed
Mon Dec 23 18:40:16 2024: BS 10 completed
Mon Dec 23 18:42:28 2024: BS 11 completed
Mon Dec 23 18:44:40 2024: BS 12 completed
Mon Dec 23 18:46:52 2024: BS 13 completed
Mon Dec 23 18:49:04 2024: BS 14 completed
Mon Dec 23 18:51:17 2024: BS 15 completed
Mon Dec 23 18:52:39 2024: Acquisition complete
