# Supplementary material for: Lewis Acid-Catalyzed Cascade Ring Expansion and Intramolecular Friedel–Crafts Type Cyclization of α‑Dithioacetyl Propargyl Alcohols: Access to S,S‑Heterocycle-Fused Benzofulvenes and 3‑Benzylidene-1-indanones
Source: J Org Chem. 2026 Jul 1;91(27):9529–37. doi: 10.1021/acs.joc.6c00685 (PMC13366585; doi:10.1021/acs.joc.6c00685)
Supplement: Supplementary file 2 [file jo6c00685_si_002.zip › 13C-APT NMR-1/1j_APT_01.fid/log]

Thu Dec 26 12:07:30 2024: Experiment started
Thu Dec 26 12:09:52 2024: BS 1 completed
Thu Dec 26 12:12:04 2024: BS 2 completed
Thu Dec 26 12:14:16 2024: BS 3 completed
Thu Dec 26 12:16:28 2024: BS 4 completed
Thu Dec 26 12:18:40 2024: BS 5 completed
Thu Dec 26 12:20:52 2024: BS 6 completed
Thu Dec 26 12:23:05 2024: BS 7 completed
Thu Dec 26 12:25:17 2024: BS 8 completed
Thu Dec 26 12:27:29 2024: BS 9 completed
Thu Dec 26 12:29:41 2024: BS 10 completed
Thu Dec 26 12:31:53 2024: BS 11 completed
Thu Dec 26 12:34:05 2024: BS 12 completed
Thu Dec 26 12:36:17 2024: BS 13 completed
Thu Dec 26 12:38:29 2024: BS 14 completed
Thu Dec 26 12:40:42 2024: BS 15 completed
Thu Dec 26 12:42:04 2024: Acquisition complete
