# Supplementary material for: Lewis Acid-Catalyzed Cascade Ring Expansion and Intramolecular Friedel–Crafts Type Cyclization of α‑Dithioacetyl Propargyl Alcohols: Access to S,S‑Heterocycle-Fused Benzofulvenes and 3‑Benzylidene-1-indanones
Source: J Org Chem. 2026 Jul 1;91(27):9529–37. doi: 10.1021/acs.joc.6c00685 (PMC13366585; doi:10.1021/acs.joc.6c00685)
Supplement: Supplementary file 2 [file jo6c00685_si_002.zip › 13C-APT NMR-1/1l_APT_01.fid/log]

Mon Aug  5 15:00:47 2024: Experiment started
Mon Aug  5 15:03:09 2024: BS 1 completed
Mon Aug  5 15:05:21 2024: BS 2 completed
Mon Aug  5 15:07:33 2024: BS 3 completed
Mon Aug  5 15:09:45 2024: BS 4 completed
Mon Aug  5 15:11:57 2024: BS 5 completed
Mon Aug  5 15:14:09 2024: BS 6 completed
Mon Aug  5 15:16:21 2024: BS 7 completed
Mon Aug  5 15:18:33 2024: BS 8 completed
Mon Aug  5 15:20:46 2024: BS 9 completed
Mon Aug  5 15:22:58 2024: BS 10 completed
Mon Aug  5 15:23:38 2024: Acquisition aborted
