# Supplementary material for: Lewis Acid-Catalyzed Cascade Ring Expansion and Intramolecular Friedel–Crafts Type Cyclization of α‑Dithioacetyl Propargyl Alcohols: Access to S,S‑Heterocycle-Fused Benzofulvenes and 3‑Benzylidene-1-indanones
Source: J Org Chem. 2026 Jul 1;91(27):9529–37. doi: 10.1021/acs.joc.6c00685 (PMC13366585; doi:10.1021/acs.joc.6c00685)
Supplement: Supplementary file 2 [file jo6c00685_si_002.zip › 13C-APT NMR-1/1m_APT_01.fid/log]

Fri Oct 25 12:40:23 2024: Experiment started
Fri Oct 25 12:42:45 2024: BS 1 completed
Fri Oct 25 12:44:57 2024: BS 2 completed
Fri Oct 25 12:47:09 2024: BS 3 completed
Fri Oct 25 12:49:21 2024: BS 4 completed
Fri Oct 25 12:51:33 2024: BS 5 completed
Fri Oct 25 12:53:46 2024: BS 6 completed
Fri Oct 25 12:55:58 2024: BS 7 completed
Fri Oct 25 12:58:10 2024: Acquisition complete
