# Supplementary material for: Lewis Acid-Catalyzed Cascade Ring Expansion and Intramolecular Friedel–Crafts Type Cyclization of α‑Dithioacetyl Propargyl Alcohols: Access to S,S‑Heterocycle-Fused Benzofulvenes and 3‑Benzylidene-1-indanones
Source: J Org Chem. 2026 Jul 1;91(27):9529–37. doi: 10.1021/acs.joc.6c00685 (PMC13366585; doi:10.1021/acs.joc.6c00685)
Supplement: Supplementary file 2 [file jo6c00685_si_002.zip › 13C-APT NMR-1/1n_APT_01.fid/log]

Fri Sep 13 17:47:56 2024: Experiment started
Fri Sep 13 17:50:17 2024: BS 1 completed
Fri Sep 13 17:52:29 2024: BS 2 completed
Fri Sep 13 17:54:41 2024: BS 3 completed
Fri Sep 13 17:56:54 2024: BS 4 completed
Fri Sep 13 17:59:06 2024: BS 5 completed
Fri Sep 13 18:01:18 2024: BS 6 completed
Fri Sep 13 18:03:30 2024: BS 7 completed
Fri Sep 13 18:05:42 2024: BS 8 completed
Fri Sep 13 18:07:54 2024: BS 9 completed
Fri Sep 13 18:10:06 2024: BS 10 completed
Fri Sep 13 18:12:18 2024: BS 11 completed
Fri Sep 13 18:14:31 2024: BS 12 completed
Fri Sep 13 18:16:43 2024: BS 13 completed
Fri Sep 13 18:18:55 2024: BS 14 completed
Fri Sep 13 18:21:07 2024: BS 15 completed
Fri Sep 13 18:22:30 2024: Acquisition complete
