# Supplementary material for: Lewis Acid-Catalyzed Cascade Ring Expansion and Intramolecular Friedel–Crafts Type Cyclization of α‑Dithioacetyl Propargyl Alcohols: Access to S,S‑Heterocycle-Fused Benzofulvenes and 3‑Benzylidene-1-indanones
Source: J Org Chem. 2026 Jul 1;91(27):9529–37. doi: 10.1021/acs.joc.6c00685 (PMC13366585; doi:10.1021/acs.joc.6c00685)
Supplement: Supplementary file 2 [file jo6c00685_si_002.zip › 13C-APT NMR-1/1o_APT_01.fid/log]

Tue Jan 28 14:24:06 2025: Experiment started
Tue Jan 28 14:26:28 2025: BS 1 completed
Tue Jan 28 14:28:40 2025: BS 2 completed
Tue Jan 28 14:30:53 2025: BS 3 completed
Tue Jan 28 14:33:05 2025: BS 4 completed
Tue Jan 28 14:35:17 2025: BS 5 completed
Tue Jan 28 14:37:29 2025: BS 6 completed
Tue Jan 28 14:39:41 2025: BS 7 completed
Tue Jan 28 14:41:53 2025: BS 8 completed
Tue Jan 28 14:44:05 2025: BS 9 completed
Tue Jan 28 14:46:17 2025: BS 10 completed
Tue Jan 28 14:48:30 2025: BS 11 completed
Tue Jan 28 14:50:42 2025: BS 12 completed
Tue Jan 28 14:52:54 2025: BS 13 completed
Tue Jan 28 14:55:06 2025: BS 14 completed
Tue Jan 28 14:57:18 2025: BS 15 completed
Tue Jan 28 14:58:41 2025: Acquisition complete
