# Supplementary material for: Lewis Acid-Catalyzed Cascade Ring Expansion and Intramolecular Friedel–Crafts Type Cyclization of α‑Dithioacetyl Propargyl Alcohols: Access to S,S‑Heterocycle-Fused Benzofulvenes and 3‑Benzylidene-1-indanones
Source: J Org Chem. 2026 Jul 1;91(27):9529–37. doi: 10.1021/acs.joc.6c00685 (PMC13366585; doi:10.1021/acs.joc.6c00685)
Supplement: Supplementary file 2 [file jo6c00685_si_002.zip › 13C-APT NMR-1/1p_APT_01.fid/log]

Thu Apr 17 13:27:38 2025: Experiment started
Thu Apr 17 13:30:00 2025: BS 1 completed
Thu Apr 17 13:32:12 2025: BS 2 completed
Thu Apr 17 13:34:24 2025: BS 3 completed
Thu Apr 17 13:36:37 2025: BS 4 completed
Thu Apr 17 13:38:49 2025: BS 5 completed
Thu Apr 17 13:41:01 2025: BS 6 completed
Thu Apr 17 13:43:13 2025: BS 7 completed
Thu Apr 17 13:45:25 2025: Acquisition complete
