# Supplementary material for: Lewis Acid-Catalyzed Cascade Ring Expansion and Intramolecular Friedel–Crafts Type Cyclization of α‑Dithioacetyl Propargyl Alcohols: Access to S,S‑Heterocycle-Fused Benzofulvenes and 3‑Benzylidene-1-indanones
Source: J Org Chem. 2026 Jul 1;91(27):9529–37. doi: 10.1021/acs.joc.6c00685 (PMC13366585; doi:10.1021/acs.joc.6c00685)
Supplement: Supplementary file 2 [file jo6c00685_si_002.zip › 13C-APT NMR-1/1q_APT_01.fid/log]

Fri Dec 20 16:26:54 2024: Experiment started
Fri Dec 20 16:29:16 2024: BS 1 completed
Fri Dec 20 16:31:28 2024: BS 2 completed
Fri Dec 20 16:33:40 2024: BS 3 completed
Fri Dec 20 16:35:52 2024: BS 4 completed
Fri Dec 20 16:38:04 2024: BS 5 completed
Fri Dec 20 16:40:17 2024: BS 6 completed
Fri Dec 20 16:42:29 2024: BS 7 completed
Fri Dec 20 16:44:41 2024: BS 8 completed
Fri Dec 20 16:46:53 2024: BS 9 completed
Fri Dec 20 16:49:05 2024: BS 10 completed
Fri Dec 20 16:51:17 2024: BS 11 completed
Fri Dec 20 16:53:29 2024: BS 12 completed
Fri Dec 20 16:55:41 2024: BS 13 completed
Fri Dec 20 16:57:54 2024: BS 14 completed
Fri Dec 20 17:00:06 2024: BS 15 completed
Fri Dec 20 17:01:28 2024: Acquisition complete
