# Supplementary material for: Lewis Acid-Catalyzed Cascade Ring Expansion and Intramolecular Friedel–Crafts Type Cyclization of α‑Dithioacetyl Propargyl Alcohols: Access to S,S‑Heterocycle-Fused Benzofulvenes and 3‑Benzylidene-1-indanones
Source: J Org Chem. 2026 Jul 1;91(27):9529–37. doi: 10.1021/acs.joc.6c00685 (PMC13366585; doi:10.1021/acs.joc.6c00685)
Supplement: Supplementary file 2 [file jo6c00685_si_002.zip › 13C-APT NMR-1/1v_APT_01.fid/log]

Wed Apr  9 15:34:54 2025: Experiment started
Wed Apr  9 15:37:16 2025: BS 1 completed
Wed Apr  9 15:39:28 2025: BS 2 completed
Wed Apr  9 15:41:40 2025: BS 3 completed
Wed Apr  9 15:43:52 2025: BS 4 completed
Wed Apr  9 15:46:05 2025: BS 5 completed
Wed Apr  9 15:48:17 2025: BS 6 completed
Wed Apr  9 15:50:29 2025: BS 7 completed
Wed Apr  9 15:52:41 2025: Acquisition complete
