# Supplementary material for: Lewis Acid-Catalyzed Cascade Ring Expansion and Intramolecular Friedel–Crafts Type Cyclization of α‑Dithioacetyl Propargyl Alcohols: Access to S,S‑Heterocycle-Fused Benzofulvenes and 3‑Benzylidene-1-indanones
Source: J Org Chem. 2026 Jul 1;91(27):9529–37. doi: 10.1021/acs.joc.6c00685 (PMC13366585; doi:10.1021/acs.joc.6c00685)
Supplement: Supplementary file 3 [file jo6c00685_si_003.zip]

Archive with 205 entries (170 files):
- 13C-APT NMR-2A/
- 13C-APT NMR-2A/2a-(E)_APT_01.fid/
- 13C-APT NMR-2A/2a-(E)_APT_01.fid/2a-(E)_APT_01.mnova
- 13C-APT NMR-2A/2a-(E)_APT_01.fid/fid
- 13C-APT NMR-2A/2a-(E)_APT_01.fid/log
- 13C-APT NMR-2A/2a-(E)_APT_01.fid/procpar
- 13C-APT NMR-2A/2a-(E)_APT_01.fid/text
- 13C-APT NMR-2A/2a-(Z)_APT_01.fid/
- 13C-APT NMR-2A/2a-(Z)_APT_01.fid/2a-(Z)_APT_01.mnova
- 13C-APT NMR-2A/2a-(Z)_APT_01.fid/fid
- 13C-APT NMR-2A/2a-(Z)_APT_01.fid/log
- 13C-APT NMR-2A/2a-(Z)_APT_01.fid/procpar
- 13C-APT NMR-2A/2a-(Z)_APT_01.fid/text
- 13C-APT NMR-2A/2a-IV_APT_01.fid/
- 13C-APT NMR-2A/2a-IV_APT_01.fid/2a-IV_APT_01.mnova
- 13C-APT NMR-2A/2a-IV_APT_01.fid/fid
- 13C-APT NMR-2A/2a-IV_APT_01.fid/log
- 13C-APT NMR-2A/2a-IV_APT_01.fid/procpar
- 13C-APT NMR-2A/2a-IV_APT_01.fid/text
- 13C-APT NMR-2A/2b-(E)_APT_01.fid/
- 13C-APT NMR-2A/2b-(E)_APT_01.fid/2b-(E)_APT_01.mnova
- 13C-APT NMR-2A/2b-(E)_APT_01.fid/fid
- 13C-APT NMR-2A/2b-(E)_APT_01.fid/log
- 13C-APT NMR-2A/2b-(E)_APT_01.fid/procpar
- 13C-APT NMR-2A/2b-(E)_APT_01.fid/text
- 13C-APT NMR-2A/2b-(Z)_APT_01.fid/
- 13C-APT NMR-2A/2b-(Z)_APT_01.fid/2b-(Z)_APT_01.mnova
- 13C-APT NMR-2A/2b-(Z)_APT_01.fid/fid
- 13C-APT NMR-2A/2b-(Z)_APT_01.fid/log
- 13C-APT NMR-2A/2b-(Z)_APT_01.fid/procpar
- 13C-APT NMR-2A/2b-(Z)_APT_01.fid/text
- 13C-APT NMR-2A/2c-(E)_APT_01.fid/
- 13C-APT NMR-2A/2c-(E)_APT_01.fid/2c-(E)_APT_01.mnova
- 13C-APT NMR-2A/2c-(E)_APT_01.fid/fid
- 13C-APT NMR-2A/2c-(E)_APT_01.fid/log
- 13C-APT NMR-2A/2c-(E)_APT_01.fid/procpar
- 13C-APT NMR-2A/2c-(E)_APT_01.fid/text
- 13C-APT NMR-2A/2c-(Z)_APT_01.fid/
- 13C-APT NMR-2A/2c-(Z)_APT_01.fid/2c-(Z)_APT_01.mnova
- 13C-APT NMR-2A/2c-(Z)_APT_01.fid/fid
- 13C-APT NMR-2A/2c-(Z)_APT_01.fid/log
- 13C-APT NMR-2A/2c-(Z)_APT_01.fid/procpar
- 13C-APT NMR-2A/2c-(Z)_APT_01.fid/text
- 13C-APT NMR-2A/2d-(E)_APT_01.fid/
- 13C-APT NMR-2A/2d-(E)_APT_01.fid/2d-(E)_APT_01.mnova
- 13C-APT NMR-2A/2d-(E)_APT_01.fid/fid
- 13C-APT NMR-2A/2d-(E)_APT_01.fid/log
- 13C-APT NMR-2A/2d-(E)_APT_01.fid/procpar
- 13C-APT NMR-2A/2d-(E)_APT_01.fid/text
- 13C-APT NMR-2A/2d-(Z)_APT_01.fid/
- 13C-APT NMR-2A/2d-(Z)_APT_01.fid/2d-(Z)_APT_01.mnova
- 13C-APT NMR-2A/2d-(Z)_APT_01.fid/fid
- 13C-APT NMR-2A/2d-(Z)_APT_01.fid/log
- 13C-APT NMR-2A/2d-(Z)_APT_01.fid/procpar
- 13C-APT NMR-2A/2d-(Z)_APT_01.fid/text
- 13C-APT NMR-2A/2e-(E)_APT_01.fid/
- 13C-APT NMR-2A/2e-(E)_APT_01.fid/2e-(E)_APT_01.mnova
- 13C-APT NMR-2A/2e-(E)_APT_01.fid/fid
- 13C-APT NMR-2A/2e-(E)_APT_01.fid/log
- 13C-APT NMR-2A/2e-(E)_APT_01.fid/procpar
- 13C-APT NMR-2A/2e-(E)_APT_01.fid/text
- 13C-APT NMR-2A/2e-(Z)_APT_01.fid/
- 13C-APT NMR-2A/2e-(Z)_APT_01.fid/2e-(Z)_APT_01.mnova
- 13C-APT NMR-2A/2e-(Z)_APT_01.fid/fid
- 13C-APT NMR-2A/2e-(Z)_APT_01.fid/log
- 13C-APT NMR-2A/2e-(Z)_APT_01.fid/procpar
- 13C-APT NMR-2A/2e-(Z)_APT_01.fid/text
- 13C-APT NMR-2A/2f-(E)_APT_01.fid/
- 13C-APT NMR-2A/2f-(E)_APT_01.fid/2f-(E)_APT_01.mnova
- 13C-APT NMR-2A/2f-(E)_APT_01.fid/fid
- 13C-APT NMR-2A/2f-(E)_APT_01.fid/log
- 13C-APT NMR-2A/2f-(E)_APT_01.fid/procpar
- 13C-APT NMR-2A/2f-(E)_APT_01.fid/text
- 13C-APT NMR-2A/2f-(Z)_APT_01.fid/
- 13C-APT NMR-2A/2f-(Z)_APT_01.fid/2f-(Z)_APT_01.mnova
- 13C-APT NMR-2A/2f-(Z)_APT_01.fid/fid
- 13C-APT NMR-2A/2f-(Z)_APT_01.fid/log
- 13C-APT NMR-2A/2f-(Z)_APT_01.fid/procpar
- 13C-APT NMR-2A/2f-(Z)_APT_01.fid/text
- 13C-APT NMR-2A/2g-(E)_APT_01.fid/
- 13C-APT NMR-2A/2g-(E)_APT_01.fid/2g-(E)_APT_01.mnova
- 13C-APT NMR-2A/2g-(E)_APT_01.fid/fid
- 13C-APT NMR-2A/2g-(E)_APT_01.fid/log
- 13C-APT NMR-2A/2g-(E)_APT_01.fid/procpar
- 13C-APT NMR-2A/2g-(E)_APT_01.fid/text
- 13C-APT NMR-2A/2g-(Z)_APT_01.fid/
- 13C-APT NMR-2A/2g-(Z)_APT_01.fid/2g-(Z)_APT_01.mnova
- 13C-APT NMR-2A/2g-(Z)_APT_01.fid/fid
- 13C-APT NMR-2A/2g-(Z)_APT_01.fid/log
- 13C-APT NMR-2A/2g-(Z)_APT_01.fid/procpar
- 13C-APT NMR-2A/2g-(Z)_APT_01.fid/text
- 13C-APT NMR-2A/2h-(E)_APT_01.fid/
- 13C-APT NMR-2A/2h-(E)_APT_01.fid/2h-(E)_APT_01.mnova
- 13C-APT NMR-2A/2h-(E)_APT_01.fid/fid
- 13C-APT NMR-2A/2h-(E)_APT_01.fid/log
- 13C-APT NMR-2A/2h-(E)_APT_01.fid/procpar
- 13C-APT NMR-2A/2h-(E)_APT_01.fid/text
- 13C-APT NMR-2A/2h-(Z)_APT_01.fid/
- 13C-APT NMR-2A/2h-(Z)_APT_01.fid/2h-(Z)_APT_01.mnova
- 13C-APT NMR-2A/2h-(Z)_APT_01.fid/fid
- 13C-APT NMR-2A/2h-(Z)_APT_01.fid/log
- 13C-APT NMR-2A/2h-(Z)_APT_01.fid/procpar
- 13C-APT NMR-2A/2h-(Z)_APT_01.fid/text
- 13C-APT NMR-2A/2i-(E-Z)_APT_01.fid/
- 13C-APT NMR-2A/2i-(E-Z)_APT_01.fid/2i-(E-Z)_APT_01.mnova
- 13C-APT NMR-2A/2i-(E-Z)_APT_01.fid/fid
- 13C-APT NMR-2A/2i-(E-Z)_APT_01.fid/log
- 13C-APT NMR-2A/2i-(E-Z)_APT_01.fid/procpar
- 13C-APT NMR-2A/2i-(E-Z)_APT_01.fid/text
- 13C-APT NMR-2A/2j-(E)_APT_01.fid/
- 13C-APT NMR-2A/2j-(E)_APT_01.fid/2j-(E)_APT_01.mnova
- 13C-APT NMR-2A/2j-(E)_APT_01.fid/fid
- 13C-APT NMR-2A/2j-(E)_APT_01.fid/log
- 13C-APT NMR-2A/2j-(E)_APT_01.fid/procpar
- 13C-APT NMR-2A/2j-(E)_APT_01.fid/text
- 13C-APT NMR-2A/2j-(Z)_APT_01.fid/
- 13C-APT NMR-2A/2j-(Z)_APT_01.fid/2j-(Z)_APT_01.mnova
- 13C-APT NMR-2A/2j-(Z)_APT_01.fid/fid
- 13C-APT NMR-2A/2j-(Z)_APT_01.fid/log
- 13C-APT NMR-2A/2j-(Z)_APT_01.fid/procpar
- 13C-APT NMR-2A/2j-(Z)_APT_01.fid/text
- 13C-APT NMR-2A/2l-(E)_APT_01.fid/
- 13C-APT NMR-2A/2l-(E)_APT_01.fid/2l-(E)_APT_01.mnova
- 13C-APT NMR-2A/2l-(E)_APT_01.fid/fid
- 13C-APT NMR-2A/2l-(E)_APT_01.fid/log
- 13C-APT NMR-2A/2l-(E)_APT_01.fid/procpar
- 13C-APT NMR-2A/2l-(E)_APT_01.fid/text
- 13C-APT NMR-2A/2m-(E)_APT_01.fid/
- 13C-APT NMR-2A/2m-(E)_APT_01.fid/2m-(E)_APT_01.mnova
- 13C-APT NMR-2A/2m-(E)_APT_01.fid/fid
- 13C-APT NMR-2A/2m-(E)_APT_01.fid/log
- 13C-APT NMR-2A/2m-(E)_APT_01.fid/procpar
- 13C-APT NMR-2A/2m-(E)_APT_01.fid/text
- 13C-APT NMR-2A/2m-(Z)_APT_01.fid/
- 13C-APT NMR-2A/2m-(Z)_APT_01.fid/2m-(Z)_APT_01.mnova
- 13C-APT NMR-2A/2m-(Z)_APT_01.fid/fid
- 13C-APT NMR-2A/2m-(Z)_APT_01.fid/log
- 13C-APT NMR-2A/2m-(Z)_APT_01.fid/procpar
- 13C-APT NMR-2A/2m-(Z)_APT_01.fid/text
- 13C-APT NMR-2A/2n-(E)_APT_01.fid/
- 13C-APT NMR-2A/2n-(E)_APT_01.fid/2n-(E)_APT_01.mnova
- 13C-APT NMR-2A/2n-(E)_APT_01.fid/fid
- 13C-APT NMR-2A/2n-(E)_APT_01.fid/log
- 13C-APT NMR-2A/2n-(E)_APT_01.fid/procpar
- 13C-APT NMR-2A/2n-(E)_APT_01.fid/text
- 13C-APT NMR-2A/2n-(Z)_APT_01.fid/
- 13C-APT NMR-2A/2n-(Z)_APT_01.fid/2n-(Z)_APT_01.mnova
- 13C-APT NMR-2A/2n-(Z)_APT_01.fid/fid
- 13C-APT NMR-2A/2n-(Z)_APT_01.fid/log
- 13C-APT NMR-2A/2n-(Z)_APT_01.fid/procpar
- 13C-APT NMR-2A/2n-(Z)_APT_01.fid/text
- 13C-APT NMR-2A/2o-(E)_APT_01.fid/
- 13C-APT NMR-2A/2o-(E)_APT_01.fid/2o-(E)_APT_01.mnova
- 13C-APT NMR-2A/2o-(E)_APT_01.fid/fid
- 13C-APT NMR-2A/2o-(E)_APT_01.fid/log
- 13C-APT NMR-2A/2o-(E)_APT_01.fid/procpar
- 13C-APT NMR-2A/2o-(E)_APT_01.fid/text
- 13C-APT NMR-2A/2o-(Z)_APT_01.fid/
- 13C-APT NMR-2A/2o-(Z)_APT_01.fid/2o-(Z)_APT_01.mnova
- 13C-APT NMR-2A/2o-(Z)_APT_01.fid/fid
- 13C-APT NMR-2A/2o-(Z)_APT_01.fid/log
- 13C-APT NMR-2A/2o-(Z)_APT_01.fid/procpar
- 13C-APT NMR-2A/2o-(Z)_APT_01.fid/text
- 13C-APT NMR-2A/2p-(E)_APT_01.fid/
- 13C-APT NMR-2A/2p-(E)_APT_01.fid/2p-(E)_APT_01.mnova
- 13C-APT NMR-2A/2p-(E)_APT_01.fid/fid
- 13C-APT NMR-2A/2p-(E)_APT_01.fid/log
- 13C-APT NMR-2A/2p-(E)_APT_01.fid/procpar
- 13C-APT NMR-2A/2p-(E)_APT_01.fid/text
- 13C-APT NMR-2A/2p-(Z)_APT_01.fid/
- 13C-APT NMR-2A/2p-(Z)_APT_01.fid/2p-(Z)_APT_01.mnova
- 13C-APT NMR-2A/2p-(Z)_APT_01.fid/fid
- 13C-APT NMR-2A/2p-(Z)_APT_01.fid/log
- 13C-APT NMR-2A/2p-(Z)_APT_01.fid/procpar
- 13C-APT NMR-2A/2p-(Z)_APT_01.fid/text
- 13C-APT NMR-2A/2p-IV_APT_01.fid/
- 13C-APT NMR-2A/2p-IV_APT_01.fid/2p-IV_APT_01.mnova
- 13C-APT NMR-2A/2p-IV_APT_01.fid/fid
- 13C-APT NMR-2A/2p-IV_APT_01.fid/log
- 13C-APT NMR-2A/2p-IV_APT_01.fid/procpar
- 13C-APT NMR-2A/2p-IV_APT_01.fid/text
- 13C-APT NMR-2A/2q-(E)_APT_01.fid/
- 13C-APT NMR-2A/2q-(E)_APT_01.fid/2q-(E)_APT_01.mnova
- 13C-APT NMR-2A/2q-(E)_APT_01.fid/fid
- 13C-APT NMR-2A/2q-(E)_APT_01.fid/log
- 13C-APT NMR-2A/2q-(E)_APT_01.fid/procpar
- 13C-APT NMR-2A/2q-(E)_APT_01.fid/text
- 13C-APT NMR-2A/2q-(Z)_APT_01.fid/
- 13C-APT NMR-2A/2q-(Z)_APT_01.fid/2q-(Z)_APT_01.mnova
- 13C-APT NMR-2A/2q-(Z)_APT_01.fid/fid
- 13C-APT NMR-2A/2q-(Z)_APT_01.fid/log
- 13C-APT NMR-2A/2q-(Z)_APT_01.fid/procpar
- 13C-APT NMR-2A/2q-(Z)_APT_01.fid/text
- 13C-APT NMR-2A/2s-(E)_APT_01.fid/
- 13C-APT NMR-2A/2s-(E)_APT_01.fid/2s-(E)_APT_01.mnova
- 13C-APT NMR-2A/2s-(E)_APT_01.fid/fid
- 13C-APT NMR-2A/2s-(E)_APT_01.fid/log
- 13C-APT NMR-2A/2s-(E)_APT_01.fid/procpar
- 13C-APT NMR-2A/2s-(E)_APT_01.fid/text
- 13C-APT NMR-2A/2t-(E-Z)_APT_01.fid/
- 13C-APT NMR-2A/2t-(E-Z)_APT_01.fid/2t-(E-Z)_APT_01.mnova
- 13C-APT NMR-2A/2t-(E-Z)_APT_01.fid/fid
- 13C-APT NMR-2A/2t-(E-Z)_APT_01.fid/log
- 13C-APT NMR-2A/2t-(E-Z)_APT_01.fid/procpar
- 13C-APT NMR-2A/2t-(E-Z)_APT_01.fid/text
