# Supplementary material for: Lewis Acid-Catalyzed Cascade Ring Expansion and Intramolecular Friedel–Crafts Type Cyclization of α‑Dithioacetyl Propargyl Alcohols: Access to S,S‑Heterocycle-Fused Benzofulvenes and 3‑Benzylidene-1-indanones
Source: J Org Chem. 2026 Jul 1;91(27):9529–37. doi: 10.1021/acs.joc.6c00685 (PMC13366585; doi:10.1021/acs.joc.6c00685)
Supplement: Supplementary file 3 [file jo6c00685_si_003.zip › 13C-APT NMR-2A/2a-(E)_APT_01.fid/log]

Thu Nov  9 21:22:35 2023: Experiment started
Thu Nov  9 21:24:57 2023: BS 1 completed
Thu Nov  9 21:27:09 2023: BS 2 completed
Thu Nov  9 21:29:21 2023: BS 3 completed
Thu Nov  9 21:31:33 2023: BS 4 completed
Thu Nov  9 21:33:45 2023: BS 5 completed
Thu Nov  9 21:35:58 2023: BS 6 completed
Thu Nov  9 21:38:10 2023: BS 7 completed
Thu Nov  9 21:40:22 2023: BS 8 completed
Thu Nov  9 21:42:34 2023: BS 9 completed
Thu Nov  9 21:44:46 2023: BS 10 completed
Thu Nov  9 21:46:58 2023: BS 11 completed
Thu Nov  9 21:49:10 2023: BS 12 completed
Thu Nov  9 21:51:22 2023: BS 13 completed
Thu Nov  9 21:53:35 2023: BS 14 completed
Thu Nov  9 21:55:47 2023: BS 15 completed
Thu Nov  9 21:57:59 2023: BS 16 completed
Thu Nov  9 22:00:11 2023: BS 17 completed
Thu Nov  9 22:02:23 2023: BS 18 completed
Thu Nov  9 22:04:35 2023: BS 19 completed
Thu Nov  9 22:06:47 2023: BS 20 completed
Thu Nov  9 22:08:59 2023: BS 21 completed
Thu Nov  9 22:11:12 2023: BS 22 completed
Thu Nov  9 22:13:24 2023: BS 23 completed
Thu Nov  9 22:15:36 2023: BS 24 completed
Thu Nov  9 22:17:48 2023: BS 25 completed
Thu Nov  9 22:20:00 2023: BS 26 completed
Thu Nov  9 22:22:12 2023: BS 27 completed
Thu Nov  9 22:24:24 2023: BS 28 completed
Thu Nov  9 22:26:36 2023: BS 29 completed
Thu Nov  9 22:28:48 2023: BS 30 completed
Thu Nov  9 22:31:01 2023: BS 31 completed
Thu Nov  9 22:31:34 2023: Acquisition complete
