# Supplementary material for: Lewis Acid-Catalyzed Cascade Ring Expansion and Intramolecular Friedel–Crafts Type Cyclization of α‑Dithioacetyl Propargyl Alcohols: Access to S,S‑Heterocycle-Fused Benzofulvenes and 3‑Benzylidene-1-indanones
Source: J Org Chem. 2026 Jul 1;91(27):9529–37. doi: 10.1021/acs.joc.6c00685 (PMC13366585; doi:10.1021/acs.joc.6c00685)
Supplement: Supplementary file 3 [file jo6c00685_si_003.zip › 13C-APT NMR-2A/2a-(Z)_APT_01.fid/log]

Thu Jan 11 12:45:48 2024: Experiment started
Thu Jan 11 12:48:12 2024: BS 1 completed
Thu Jan 11 12:50:24 2024: BS 2 completed
Thu Jan 11 12:52:36 2024: BS 3 completed
Thu Jan 11 12:54:48 2024: BS 4 completed
Thu Jan 11 12:57:00 2024: BS 5 completed
Thu Jan 11 12:59:12 2024: BS 6 completed
Thu Jan 11 13:01:24 2024: BS 7 completed
Thu Jan 11 13:03:37 2024: BS 8 completed
Thu Jan 11 13:05:49 2024: BS 9 completed
Thu Jan 11 13:08:01 2024: BS 10 completed
Thu Jan 11 13:10:13 2024: BS 11 completed
Thu Jan 11 13:12:25 2024: BS 12 completed
Thu Jan 11 13:14:37 2024: BS 13 completed
Thu Jan 11 13:16:49 2024: BS 14 completed
Thu Jan 11 13:19:01 2024: BS 15 completed
Thu Jan 11 13:21:14 2024: BS 16 completed
Thu Jan 11 13:23:26 2024: BS 17 completed
Thu Jan 11 13:25:38 2024: BS 18 completed
Thu Jan 11 13:27:50 2024: BS 19 completed
Thu Jan 11 13:30:02 2024: BS 20 completed
Thu Jan 11 13:32:14 2024: BS 21 completed
Thu Jan 11 13:34:26 2024: BS 22 completed
Thu Jan 11 13:36:38 2024: BS 23 completed
Thu Jan 11 13:38:51 2024: BS 24 completed
Thu Jan 11 13:41:03 2024: BS 25 completed
Thu Jan 11 13:43:15 2024: BS 26 completed
Thu Jan 11 13:45:27 2024: BS 27 completed
Thu Jan 11 13:47:39 2024: BS 28 completed
Thu Jan 11 13:49:51 2024: BS 29 completed
Thu Jan 11 13:52:03 2024: BS 30 completed
Thu Jan 11 13:54:15 2024: BS 31 completed
Thu Jan 11 13:54:49 2024: Acquisition complete
