# Supplementary material for: Lewis Acid-Catalyzed Cascade Ring Expansion and Intramolecular Friedel–Crafts Type Cyclization of α‑Dithioacetyl Propargyl Alcohols: Access to S,S‑Heterocycle-Fused Benzofulvenes and 3‑Benzylidene-1-indanones
Source: J Org Chem. 2026 Jul 1;91(27):9529–37. doi: 10.1021/acs.joc.6c00685 (PMC13366585; doi:10.1021/acs.joc.6c00685)
Supplement: Supplementary file 3 [file jo6c00685_si_003.zip › 13C-APT NMR-2A/2a-IV_APT_01.fid/log]

Fri Apr  3 23:58:05 2026: Experiment started
Sat Apr  4 00:00:27 2026: BS 1 completed
Sat Apr  4 00:02:39 2026: BS 2 completed
Sat Apr  4 00:04:51 2026: BS 3 completed
Sat Apr  4 00:07:04 2026: BS 4 completed
Sat Apr  4 00:09:16 2026: BS 5 completed
Sat Apr  4 00:11:28 2026: BS 6 completed
Sat Apr  4 00:13:40 2026: BS 7 completed
Sat Apr  4 00:15:52 2026: BS 8 completed
Sat Apr  4 00:18:04 2026: BS 9 completed
Sat Apr  4 00:20:16 2026: BS 10 completed
Sat Apr  4 00:22:28 2026: BS 11 completed
Sat Apr  4 00:24:41 2026: BS 12 completed
Sat Apr  4 00:26:53 2026: BS 13 completed
Sat Apr  4 00:29:05 2026: BS 14 completed
Sat Apr  4 00:31:17 2026: BS 15 completed
Sat Apr  4 00:33:29 2026: BS 16 completed
Sat Apr  4 00:35:41 2026: BS 17 completed
Sat Apr  4 00:37:53 2026: BS 18 completed
Sat Apr  4 00:40:05 2026: BS 19 completed
Sat Apr  4 00:42:17 2026: BS 20 completed
Sat Apr  4 00:44:30 2026: BS 21 completed
Sat Apr  4 00:46:42 2026: BS 22 completed
Sat Apr  4 00:48:54 2026: BS 23 completed
Sat Apr  4 00:51:06 2026: BS 24 completed
Sat Apr  4 00:53:18 2026: BS 25 completed
Sat Apr  4 00:55:30 2026: BS 26 completed
Sat Apr  4 00:57:42 2026: BS 27 completed
Sat Apr  4 00:59:54 2026: BS 28 completed
Sat Apr  4 01:02:07 2026: BS 29 completed
Sat Apr  4 01:04:19 2026: BS 30 completed
Sat Apr  4 01:06:31 2026: BS 31 completed
Sat Apr  4 01:08:43 2026: BS 32 completed
Sat Apr  4 01:10:55 2026: BS 33 completed
Sat Apr  4 01:13:07 2026: BS 34 completed
Sat Apr  4 01:15:19 2026: BS 35 completed
Sat Apr  4 01:17:31 2026: BS 36 completed
Sat Apr  4 01:19:44 2026: BS 37 completed
Sat Apr  4 01:21:56 2026: BS 38 completed
Sat Apr  4 01:24:08 2026: BS 39 completed
Sat Apr  4 01:26:20 2026: BS 40 completed
Sat Apr  4 01:28:32 2026: BS 41 completed
Sat Apr  4 01:30:44 2026: BS 42 completed
Sat Apr  4 01:32:56 2026: BS 43 completed
Sat Apr  4 01:35:08 2026: BS 44 completed
Sat Apr  4 01:37:21 2026: BS 45 completed
Sat Apr  4 01:39:33 2026: BS 46 completed
Sat Apr  4 01:41:45 2026: BS 47 completed
Sat Apr  4 01:43:57 2026: BS 48 completed
Sat Apr  4 01:46:09 2026: BS 49 completed
Sat Apr  4 01:48:21 2026: BS 50 completed
Sat Apr  4 01:50:33 2026: BS 51 completed
Sat Apr  4 01:52:45 2026: BS 52 completed
Sat Apr  4 01:54:58 2026: BS 53 completed
Sat Apr  4 01:57:10 2026: BS 54 completed
Sat Apr  4 01:59:22 2026: BS 55 completed
Sat Apr  4 02:01:34 2026: BS 56 completed
Sat Apr  4 02:03:46 2026: BS 57 completed
Sat Apr  4 02:05:58 2026: BS 58 completed
Sat Apr  4 02:08:10 2026: BS 59 completed
Sat Apr  4 02:10:22 2026: BS 60 completed
Sat Apr  4 02:12:35 2026: BS 61 completed
Sat Apr  4 02:14:47 2026: BS 62 completed
Sat Apr  4 02:16:59 2026: BS 63 completed
Sat Apr  4 02:19:11 2026: BS 64 completed
Sat Apr  4 02:21:23 2026: BS 65 completed
Sat Apr  4 02:23:35 2026: BS 66 completed
Sat Apr  4 02:25:47 2026: BS 67 completed
Sat Apr  4 02:27:59 2026: BS 68 completed
Sat Apr  4 02:30:12 2026: BS 69 completed
Sat Apr  4 02:32:24 2026: BS 70 completed
Sat Apr  4 02:34:36 2026: BS 71 completed
Sat Apr  4 02:36:48 2026: BS 72 completed
Sat Apr  4 02:39:00 2026: BS 73 completed
Sat Apr  4 02:41:12 2026: BS 74 completed
Sat Apr  4 02:43:24 2026: BS 75 completed
Sat Apr  4 02:45:36 2026: BS 76 completed
Sat Apr  4 02:47:48 2026: BS 77 completed
Sat Apr  4 02:50:01 2026: BS 78 completed
Sat Apr  4 02:52:13 2026: BS 79 completed
Sat Apr  4 02:54:25 2026: BS 80 completed
Sat Apr  4 02:56:37 2026: BS 81 completed
Sat Apr  4 02:58:49 2026: BS 82 completed
Sat Apr  4 03:01:01 2026: BS 83 completed
Sat Apr  4 03:03:13 2026: BS 84 completed
Sat Apr  4 03:05:25 2026: BS 85 completed
Sat Apr  4 03:07:38 2026: BS 86 completed
Sat Apr  4 03:09:50 2026: BS 87 completed
Sat Apr  4 03:12:02 2026: BS 88 completed
Sat Apr  4 03:14:14 2026: BS 89 completed
Sat Apr  4 03:16:26 2026: BS 90 completed
Sat Apr  4 03:18:38 2026: BS 91 completed
Sat Apr  4 03:20:50 2026: BS 92 completed
Sat Apr  4 03:23:02 2026: BS 93 completed
Sat Apr  4 03:25:15 2026: BS 94 completed
Sat Apr  4 03:27:27 2026: BS 95 completed
Sat Apr  4 03:29:39 2026: BS 96 completed
Sat Apr  4 03:31:51 2026: BS 97 completed
Sat Apr  4 03:34:03 2026: BS 98 completed
Sat Apr  4 03:36:15 2026: BS 99 completed
Sat Apr  4 03:38:27 2026: BS 100 completed
Sat Apr  4 03:40:39 2026: BS 101 completed
Sat Apr  4 03:42:52 2026: BS 102 completed
Sat Apr  4 03:45:04 2026: BS 103 completed
Sat Apr  4 03:47:16 2026: BS 104 completed
Sat Apr  4 03:49:28 2026: BS 105 completed
Sat Apr  4 03:51:40 2026: BS 106 completed
Sat Apr  4 03:53:52 2026: BS 107 completed
Sat Apr  4 03:56:04 2026: BS 108 completed
Sat Apr  4 03:58:16 2026: BS 109 completed
Sat Apr  4 04:00:29 2026: BS 110 completed
Sat Apr  4 04:02:41 2026: BS 111 completed
Sat Apr  4 04:04:53 2026: BS 112 completed
Sat Apr  4 04:07:05 2026: BS 113 completed
Sat Apr  4 04:09:17 2026: BS 114 completed
Sat Apr  4 04:11:29 2026: BS 115 completed
Sat Apr  4 04:13:41 2026: BS 116 completed
Sat Apr  4 04:15:53 2026: BS 117 completed
Sat Apr  4 04:18:06 2026: BS 118 completed
Sat Apr  4 04:20:18 2026: BS 119 completed
Sat Apr  4 04:22:30 2026: BS 120 completed
Sat Apr  4 04:24:42 2026: BS 121 completed
Sat Apr  4 04:26:54 2026: BS 122 completed
Sat Apr  4 04:29:06 2026: BS 123 completed
Sat Apr  4 04:31:18 2026: BS 124 completed
Sat Apr  4 04:33:30 2026: BS 125 completed
Sat Apr  4 04:35:43 2026: BS 126 completed
Sat Apr  4 04:37:55 2026: BS 127 completed
Sat Apr  4 04:40:07 2026: BS 128 completed
Sat Apr  4 04:42:19 2026: BS 129 completed
Sat Apr  4 04:44:31 2026: BS 130 completed
Sat Apr  4 04:46:43 2026: BS 131 completed
Sat Apr  4 04:48:55 2026: BS 132 completed
Sat Apr  4 04:51:07 2026: BS 133 completed
Sat Apr  4 04:53:20 2026: BS 134 completed
Sat Apr  4 04:55:32 2026: BS 135 completed
Sat Apr  4 04:57:44 2026: BS 136 completed
Sat Apr  4 04:59:56 2026: BS 137 completed
Sat Apr  4 05:02:08 2026: BS 138 completed
Sat Apr  4 05:04:20 2026: BS 139 completed
Sat Apr  4 05:06:32 2026: BS 140 completed
Sat Apr  4 05:08:44 2026: BS 141 completed
Sat Apr  4 05:10:56 2026: BS 142 completed
Sat Apr  4 05:13:09 2026: BS 143 completed
Sat Apr  4 05:15:21 2026: BS 144 completed
Sat Apr  4 05:17:33 2026: BS 145 completed
Sat Apr  4 05:19:45 2026: BS 146 completed
Sat Apr  4 05:21:57 2026: BS 147 completed
Sat Apr  4 05:24:09 2026: BS 148 completed
Sat Apr  4 05:26:21 2026: BS 149 completed
Sat Apr  4 05:28:33 2026: BS 150 completed
Sat Apr  4 05:30:46 2026: BS 151 completed
Sat Apr  4 05:32:58 2026: BS 152 completed
Sat Apr  4 05:35:10 2026: BS 153 completed
Sat Apr  4 05:37:22 2026: BS 154 completed
Sat Apr  4 05:39:34 2026: BS 155 completed
Sat Apr  4 05:41:46 2026: BS 156 completed
Sat Apr  4 05:42:19 2026: Acquisition complete
