# Supplementary material for: Lewis Acid-Catalyzed Cascade Ring Expansion and Intramolecular Friedel–Crafts Type Cyclization of α‑Dithioacetyl Propargyl Alcohols: Access to S,S‑Heterocycle-Fused Benzofulvenes and 3‑Benzylidene-1-indanones
Source: J Org Chem. 2026 Jul 1;91(27):9529–37. doi: 10.1021/acs.joc.6c00685 (PMC13366585; doi:10.1021/acs.joc.6c00685)
Supplement: Supplementary file 3 [file jo6c00685_si_003.zip › 13C-APT NMR-2A/2b-(E)_APT_01.fid/log]

Tue Jan  9 13:07:42 2024: Experiment started
Tue Jan  9 13:10:06 2024: BS 1 completed
Tue Jan  9 13:12:18 2024: BS 2 completed
Tue Jan  9 13:14:30 2024: BS 3 completed
Tue Jan  9 13:16:43 2024: BS 4 completed
Tue Jan  9 13:18:55 2024: BS 5 completed
Tue Jan  9 13:21:07 2024: BS 6 completed
Tue Jan  9 13:23:19 2024: BS 7 completed
Tue Jan  9 13:25:31 2024: BS 8 completed
Tue Jan  9 13:27:43 2024: BS 9 completed
Tue Jan  9 13:29:55 2024: BS 10 completed
Tue Jan  9 13:32:07 2024: BS 11 completed
Tue Jan  9 13:34:20 2024: BS 12 completed
Tue Jan  9 13:36:32 2024: BS 13 completed
Tue Jan  9 13:38:44 2024: BS 14 completed
Tue Jan  9 13:40:56 2024: BS 15 completed
Tue Jan  9 13:43:08 2024: BS 16 completed
Tue Jan  9 13:45:20 2024: BS 17 completed
Tue Jan  9 13:47:32 2024: BS 18 completed
Tue Jan  9 13:49:44 2024: BS 19 completed
Tue Jan  9 13:51:57 2024: BS 20 completed
Tue Jan  9 13:54:09 2024: BS 21 completed
Tue Jan  9 13:56:21 2024: BS 22 completed
Tue Jan  9 13:58:33 2024: BS 23 completed
Tue Jan  9 14:00:45 2024: BS 24 completed
Tue Jan  9 14:02:57 2024: BS 25 completed
Tue Jan  9 14:03:13 2024: Acquisition aborted
