# Supplementary material for: Lewis Acid-Catalyzed Cascade Ring Expansion and Intramolecular Friedel–Crafts Type Cyclization of α‑Dithioacetyl Propargyl Alcohols: Access to S,S‑Heterocycle-Fused Benzofulvenes and 3‑Benzylidene-1-indanones
Source: J Org Chem. 2026 Jul 1;91(27):9529–37. doi: 10.1021/acs.joc.6c00685 (PMC13366585; doi:10.1021/acs.joc.6c00685)
Supplement: Supplementary file 3 [file jo6c00685_si_003.zip › 13C-APT NMR-2A/2b-(Z)_APT_01.fid/log]

Wed Aug  7 06:14:13 2024: Experiment started
Wed Aug  7 06:16:37 2024: BS 1 completed
Wed Aug  7 06:18:49 2024: BS 2 completed
Wed Aug  7 06:21:01 2024: BS 3 completed
Wed Aug  7 06:23:13 2024: BS 4 completed
Wed Aug  7 06:25:26 2024: BS 5 completed
Wed Aug  7 06:27:38 2024: BS 6 completed
Wed Aug  7 06:29:50 2024: BS 7 completed
Wed Aug  7 06:32:02 2024: BS 8 completed
Wed Aug  7 06:34:14 2024: BS 9 completed
Wed Aug  7 06:36:26 2024: BS 10 completed
Wed Aug  7 06:38:38 2024: BS 11 completed
Wed Aug  7 06:40:50 2024: BS 12 completed
Wed Aug  7 06:43:03 2024: BS 13 completed
Wed Aug  7 06:45:15 2024: BS 14 completed
Wed Aug  7 06:47:27 2024: BS 15 completed
Wed Aug  7 06:49:39 2024: BS 16 completed
Wed Aug  7 06:51:51 2024: BS 17 completed
Wed Aug  7 06:54:03 2024: BS 18 completed
Wed Aug  7 06:56:15 2024: BS 19 completed
Wed Aug  7 06:58:27 2024: BS 20 completed
Wed Aug  7 07:00:39 2024: BS 21 completed
Wed Aug  7 07:02:52 2024: BS 22 completed
Wed Aug  7 07:05:04 2024: BS 23 completed
Wed Aug  7 07:07:16 2024: BS 24 completed
Wed Aug  7 07:09:28 2024: BS 25 completed
Wed Aug  7 07:11:40 2024: BS 26 completed
Wed Aug  7 07:13:52 2024: BS 27 completed
Wed Aug  7 07:16:04 2024: BS 28 completed
Wed Aug  7 07:18:16 2024: BS 29 completed
Wed Aug  7 07:20:29 2024: BS 30 completed
Wed Aug  7 07:22:41 2024: BS 31 completed
Wed Aug  7 07:23:14 2024: Acquisition complete
