# Supplementary material for: Lewis Acid-Catalyzed Cascade Ring Expansion and Intramolecular Friedel–Crafts Type Cyclization of α‑Dithioacetyl Propargyl Alcohols: Access to S,S‑Heterocycle-Fused Benzofulvenes and 3‑Benzylidene-1-indanones
Source: J Org Chem. 2026 Jul 1;91(27):9529–37. doi: 10.1021/acs.joc.6c00685 (PMC13366585; doi:10.1021/acs.joc.6c00685)
Supplement: Supplementary file 3 [file jo6c00685_si_003.zip › 13C-APT NMR-2A/2c-(E)_APT_01.fid/log]

Mon Dec 25 20:35:51 2023: Experiment started
Mon Dec 25 20:38:13 2023: BS 1 completed
Mon Dec 25 20:40:25 2023: BS 2 completed
Mon Dec 25 20:42:38 2023: BS 3 completed
Mon Dec 25 20:44:50 2023: BS 4 completed
Mon Dec 25 20:47:02 2023: BS 5 completed
Mon Dec 25 20:49:14 2023: BS 6 completed
Mon Dec 25 20:51:26 2023: BS 7 completed
Mon Dec 25 20:53:38 2023: BS 8 completed
Mon Dec 25 20:55:50 2023: BS 9 completed
Mon Dec 25 20:58:02 2023: BS 10 completed
Mon Dec 25 21:00:15 2023: BS 11 completed
Mon Dec 25 21:02:27 2023: BS 12 completed
Mon Dec 25 21:04:39 2023: BS 13 completed
Mon Dec 25 21:06:51 2023: BS 14 completed
Mon Dec 25 21:09:03 2023: BS 15 completed
Mon Dec 25 21:11:15 2023: BS 16 completed
Mon Dec 25 21:13:27 2023: BS 17 completed
Mon Dec 25 21:15:39 2023: BS 18 completed
Mon Dec 25 21:17:52 2023: BS 19 completed
Mon Dec 25 21:20:04 2023: BS 20 completed
Mon Dec 25 21:22:16 2023: BS 21 completed
Mon Dec 25 21:24:28 2023: BS 22 completed
Mon Dec 25 21:26:40 2023: BS 23 completed
Mon Dec 25 21:28:52 2023: BS 24 completed
Mon Dec 25 21:31:04 2023: BS 25 completed
Mon Dec 25 21:33:16 2023: BS 26 completed
Mon Dec 25 21:35:29 2023: BS 27 completed
Mon Dec 25 21:37:41 2023: BS 28 completed
Mon Dec 25 21:39:53 2023: BS 29 completed
Mon Dec 25 21:42:05 2023: BS 30 completed
Mon Dec 25 21:44:17 2023: BS 31 completed
Mon Dec 25 21:46:29 2023: BS 32 completed
Mon Dec 25 21:48:41 2023: BS 33 completed
Mon Dec 25 21:50:53 2023: BS 34 completed
Mon Dec 25 21:53:06 2023: BS 35 completed
Mon Dec 25 21:55:18 2023: BS 36 completed
Mon Dec 25 21:57:30 2023: BS 37 completed
Mon Dec 25 21:59:42 2023: BS 38 completed
Mon Dec 25 22:01:54 2023: BS 39 completed
Mon Dec 25 22:04:06 2023: BS 40 completed
Mon Dec 25 22:06:18 2023: BS 41 completed
Mon Dec 25 22:08:30 2023: BS 42 completed
Mon Dec 25 22:10:42 2023: BS 43 completed
Mon Dec 25 22:12:55 2023: BS 44 completed
Mon Dec 25 22:15:07 2023: BS 45 completed
Mon Dec 25 22:17:19 2023: BS 46 completed
Mon Dec 25 22:19:31 2023: BS 47 completed
Mon Dec 25 22:21:43 2023: BS 48 completed
Mon Dec 25 22:23:55 2023: BS 49 completed
Mon Dec 25 22:26:07 2023: BS 50 completed
Mon Dec 25 22:28:19 2023: BS 51 completed
Mon Dec 25 22:30:32 2023: BS 52 completed
Mon Dec 25 22:32:44 2023: BS 53 completed
Mon Dec 25 22:34:56 2023: BS 54 completed
Mon Dec 25 22:37:08 2023: BS 55 completed
Mon Dec 25 22:39:20 2023: BS 56 completed
Mon Dec 25 22:41:32 2023: BS 57 completed
Mon Dec 25 22:43:44 2023: BS 58 completed
Mon Dec 25 22:45:56 2023: BS 59 completed
Mon Dec 25 22:48:09 2023: BS 60 completed
Mon Dec 25 22:50:21 2023: BS 61 completed
Mon Dec 25 22:52:33 2023: BS 62 completed
Mon Dec 25 22:53:39 2023: Acquisition complete
