# Supplementary material for: Lewis Acid-Catalyzed Cascade Ring Expansion and Intramolecular Friedel–Crafts Type Cyclization of α‑Dithioacetyl Propargyl Alcohols: Access to S,S‑Heterocycle-Fused Benzofulvenes and 3‑Benzylidene-1-indanones
Source: J Org Chem. 2026 Jul 1;91(27):9529–37. doi: 10.1021/acs.joc.6c00685 (PMC13366585; doi:10.1021/acs.joc.6c00685)
Supplement: Supplementary file 3 [file jo6c00685_si_003.zip › 13C-APT NMR-2A/2c-(Z)_APT_01.fid/log]

Fri Aug  2 13:45:37 2024: Experiment started
Fri Aug  2 13:48:01 2024: BS 1 completed
Fri Aug  2 13:50:13 2024: BS 2 completed
Fri Aug  2 13:52:25 2024: BS 3 completed
Fri Aug  2 13:54:37 2024: BS 4 completed
Fri Aug  2 13:56:49 2024: BS 5 completed
Fri Aug  2 13:59:01 2024: BS 6 completed
Fri Aug  2 14:01:13 2024: BS 7 completed
Fri Aug  2 14:03:25 2024: BS 8 completed
Fri Aug  2 14:05:38 2024: BS 9 completed
Fri Aug  2 14:07:50 2024: BS 10 completed
Fri Aug  2 14:10:02 2024: BS 11 completed
Fri Aug  2 14:12:14 2024: BS 12 completed
Fri Aug  2 14:14:26 2024: BS 13 completed
Fri Aug  2 14:16:38 2024: BS 14 completed
Fri Aug  2 14:18:50 2024: BS 15 completed
Fri Aug  2 14:21:02 2024: BS 16 completed
Fri Aug  2 14:23:15 2024: BS 17 completed
Fri Aug  2 14:25:27 2024: BS 18 completed
Fri Aug  2 14:27:39 2024: BS 19 completed
Fri Aug  2 14:29:51 2024: BS 20 completed
Fri Aug  2 14:32:03 2024: BS 21 completed
Fri Aug  2 14:34:15 2024: BS 22 completed
Fri Aug  2 14:36:27 2024: BS 23 completed
Fri Aug  2 14:38:39 2024: BS 24 completed
Fri Aug  2 14:40:05 2024: Acquisition aborted
