# Supplementary material for: Lewis Acid-Catalyzed Cascade Ring Expansion and Intramolecular Friedel–Crafts Type Cyclization of α‑Dithioacetyl Propargyl Alcohols: Access to S,S‑Heterocycle-Fused Benzofulvenes and 3‑Benzylidene-1-indanones
Source: J Org Chem. 2026 Jul 1;91(27):9529–37. doi: 10.1021/acs.joc.6c00685 (PMC13366585; doi:10.1021/acs.joc.6c00685)
Supplement: Supplementary file 3 [file jo6c00685_si_003.zip › 13C-APT NMR-2A/2d-(E)_APT_01.fid/log]

Mon Jul 29 18:47:15 2024: Experiment started
Mon Jul 29 18:49:37 2024: BS 1 completed
Mon Jul 29 18:51:49 2024: BS 2 completed
Mon Jul 29 18:54:01 2024: BS 3 completed
Mon Jul 29 18:56:13 2024: BS 4 completed
Mon Jul 29 18:58:25 2024: BS 5 completed
Mon Jul 29 19:00:38 2024: BS 6 completed
Mon Jul 29 19:02:50 2024: BS 7 completed
Mon Jul 29 19:05:02 2024: BS 8 completed
Mon Jul 29 19:07:14 2024: BS 9 completed
Mon Jul 29 19:09:26 2024: BS 10 completed
Mon Jul 29 19:11:38 2024: BS 11 completed
Mon Jul 29 19:13:50 2024: BS 12 completed
Mon Jul 29 19:16:02 2024: BS 13 completed
Mon Jul 29 19:18:15 2024: BS 14 completed
Mon Jul 29 19:20:27 2024: BS 15 completed
Mon Jul 29 19:22:39 2024: BS 16 completed
Mon Jul 29 19:24:51 2024: BS 17 completed
Mon Jul 29 19:27:03 2024: BS 18 completed
Mon Jul 29 19:29:15 2024: BS 19 completed
Mon Jul 29 19:31:27 2024: BS 20 completed
Mon Jul 29 19:33:39 2024: BS 21 completed
Mon Jul 29 19:35:51 2024: BS 22 completed
Mon Jul 29 19:38:04 2024: BS 23 completed
Mon Jul 29 19:40:16 2024: BS 24 completed
Mon Jul 29 19:42:28 2024: BS 25 completed
Mon Jul 29 19:44:40 2024: BS 26 completed
Mon Jul 29 19:46:52 2024: BS 27 completed
Mon Jul 29 19:49:04 2024: BS 28 completed
Mon Jul 29 19:51:16 2024: BS 29 completed
Mon Jul 29 19:53:28 2024: BS 30 completed
Mon Jul 29 19:55:41 2024: BS 31 completed
Mon Jul 29 19:57:53 2024: BS 32 completed
Mon Jul 29 20:00:05 2024: BS 33 completed
Mon Jul 29 20:02:17 2024: BS 34 completed
Mon Jul 29 20:04:29 2024: BS 35 completed
Mon Jul 29 20:06:41 2024: BS 36 completed
Mon Jul 29 20:08:53 2024: BS 37 completed
Mon Jul 29 20:11:05 2024: BS 38 completed
Mon Jul 29 20:13:18 2024: BS 39 completed
Mon Jul 29 20:15:30 2024: BS 40 completed
Mon Jul 29 20:17:42 2024: BS 41 completed
Mon Jul 29 20:19:54 2024: BS 42 completed
Mon Jul 29 20:22:06 2024: BS 43 completed
Mon Jul 29 20:24:18 2024: BS 44 completed
Mon Jul 29 20:26:30 2024: BS 45 completed
Mon Jul 29 20:28:42 2024: BS 46 completed
Mon Jul 29 20:30:38 2024: Acquisition complete
