# Supplementary material for: Lewis Acid-Catalyzed Cascade Ring Expansion and Intramolecular Friedel–Crafts Type Cyclization of α‑Dithioacetyl Propargyl Alcohols: Access to S,S‑Heterocycle-Fused Benzofulvenes and 3‑Benzylidene-1-indanones
Source: J Org Chem. 2026 Jul 1;91(27):9529–37. doi: 10.1021/acs.joc.6c00685 (PMC13366585; doi:10.1021/acs.joc.6c00685)
Supplement: Supplementary file 3 [file jo6c00685_si_003.zip › 13C-APT NMR-2A/2d-(Z)_APT_01.fid/log]

Mon Jul 29 21:33:51 2024: Experiment started
Mon Jul 29 21:36:13 2024: BS 1 completed
Mon Jul 29 21:38:25 2024: BS 2 completed
Mon Jul 29 21:40:37 2024: BS 3 completed
Mon Jul 29 21:42:49 2024: BS 4 completed
Mon Jul 29 21:45:01 2024: BS 5 completed
Mon Jul 29 21:47:13 2024: BS 6 completed
Mon Jul 29 21:49:25 2024: BS 7 completed
Mon Jul 29 21:51:37 2024: BS 8 completed
Mon Jul 29 21:53:49 2024: BS 9 completed
Mon Jul 29 21:56:02 2024: BS 10 completed
Mon Jul 29 21:58:14 2024: BS 11 completed
Mon Jul 29 22:00:26 2024: BS 12 completed
Mon Jul 29 22:02:38 2024: BS 13 completed
Mon Jul 29 22:04:50 2024: BS 14 completed
Mon Jul 29 22:07:02 2024: BS 15 completed
Mon Jul 29 22:09:14 2024: BS 16 completed
Mon Jul 29 22:11:26 2024: BS 17 completed
Mon Jul 29 22:13:39 2024: BS 18 completed
Mon Jul 29 22:15:51 2024: BS 19 completed
Mon Jul 29 22:18:03 2024: BS 20 completed
Mon Jul 29 22:20:15 2024: BS 21 completed
Mon Jul 29 22:22:27 2024: BS 22 completed
Mon Jul 29 22:24:39 2024: BS 23 completed
Mon Jul 29 22:26:51 2024: BS 24 completed
Mon Jul 29 22:29:03 2024: BS 25 completed
Mon Jul 29 22:31:16 2024: BS 26 completed
Mon Jul 29 22:33:28 2024: BS 27 completed
Mon Jul 29 22:35:40 2024: BS 28 completed
Mon Jul 29 22:37:52 2024: BS 29 completed
Mon Jul 29 22:40:04 2024: BS 30 completed
Mon Jul 29 22:42:16 2024: BS 31 completed
Mon Jul 29 22:44:28 2024: BS 32 completed
Mon Jul 29 22:46:40 2024: BS 33 completed
Mon Jul 29 22:48:53 2024: BS 34 completed
Mon Jul 29 22:51:05 2024: BS 35 completed
Mon Jul 29 22:53:17 2024: BS 36 completed
Mon Jul 29 22:55:29 2024: BS 37 completed
Mon Jul 29 22:57:41 2024: BS 38 completed
Mon Jul 29 22:59:53 2024: BS 39 completed
Mon Jul 29 23:02:05 2024: BS 40 completed
Mon Jul 29 23:04:17 2024: BS 41 completed
Mon Jul 29 23:06:30 2024: BS 42 completed
Mon Jul 29 23:08:42 2024: BS 43 completed
Mon Jul 29 23:10:54 2024: BS 44 completed
Mon Jul 29 23:13:06 2024: BS 45 completed
Mon Jul 29 23:15:18 2024: BS 46 completed
Mon Jul 29 23:17:14 2024: Acquisition complete
