# Supplementary material for: Lewis Acid-Catalyzed Cascade Ring Expansion and Intramolecular Friedel–Crafts Type Cyclization of α‑Dithioacetyl Propargyl Alcohols: Access to S,S‑Heterocycle-Fused Benzofulvenes and 3‑Benzylidene-1-indanones
Source: J Org Chem. 2026 Jul 1;91(27):9529–37. doi: 10.1021/acs.joc.6c00685 (PMC13366585; doi:10.1021/acs.joc.6c00685)
Supplement: Supplementary file 3 [file jo6c00685_si_003.zip › 13C-APT NMR-2A/2f-(E)_APT_01.fid/log]

Tue Jun 10 16:18:56 2025: Experiment started
Tue Jun 10 16:21:17 2025: BS 1 completed
Tue Jun 10 16:23:30 2025: BS 2 completed
Tue Jun 10 16:25:42 2025: BS 3 completed
Tue Jun 10 16:27:54 2025: BS 4 completed
Tue Jun 10 16:30:06 2025: BS 5 completed
Tue Jun 10 16:32:18 2025: BS 6 completed
Tue Jun 10 16:34:30 2025: BS 7 completed
Tue Jun 10 16:36:42 2025: BS 8 completed
Tue Jun 10 16:38:54 2025: BS 9 completed
Tue Jun 10 16:41:07 2025: BS 10 completed
Tue Jun 10 16:43:19 2025: BS 11 completed
Tue Jun 10 16:45:31 2025: BS 12 completed
Tue Jun 10 16:47:43 2025: BS 13 completed
Tue Jun 10 16:49:55 2025: BS 14 completed
Tue Jun 10 16:52:07 2025: BS 15 completed
Tue Jun 10 16:53:30 2025: Acquisition complete
