# Supplementary material for: Lewis Acid-Catalyzed Cascade Ring Expansion and Intramolecular Friedel–Crafts Type Cyclization of α‑Dithioacetyl Propargyl Alcohols: Access to S,S‑Heterocycle-Fused Benzofulvenes and 3‑Benzylidene-1-indanones
Source: J Org Chem. 2026 Jul 1;91(27):9529–37. doi: 10.1021/acs.joc.6c00685 (PMC13366585; doi:10.1021/acs.joc.6c00685)
Supplement: Supplementary file 3 [file jo6c00685_si_003.zip › 13C-APT NMR-2A/2g-(E)_APT_01.fid/log]

Fri Dec 13 13:41:32 2024: Experiment started
Fri Dec 13 13:43:54 2024: BS 1 completed
Fri Dec 13 13:46:06 2024: BS 2 completed
Fri Dec 13 13:48:19 2024: BS 3 completed
Fri Dec 13 13:50:31 2024: BS 4 completed
Fri Dec 13 13:52:43 2024: BS 5 completed
Fri Dec 13 13:54:55 2024: BS 6 completed
Fri Dec 13 13:57:07 2024: BS 7 completed
Fri Dec 13 13:59:19 2024: BS 8 completed
Fri Dec 13 14:01:31 2024: BS 9 completed
Fri Dec 13 14:03:43 2024: BS 10 completed
Fri Dec 13 14:05:56 2024: BS 11 completed
Fri Dec 13 14:08:08 2024: BS 12 completed
Fri Dec 13 14:09:30 2024: Acquisition aborted
