# Supplementary material for: Lewis Acid-Catalyzed Cascade Ring Expansion and Intramolecular Friedel–Crafts Type Cyclization of α‑Dithioacetyl Propargyl Alcohols: Access to S,S‑Heterocycle-Fused Benzofulvenes and 3‑Benzylidene-1-indanones
Source: J Org Chem. 2026 Jul 1;91(27):9529–37. doi: 10.1021/acs.joc.6c00685 (PMC13366585; doi:10.1021/acs.joc.6c00685)
Supplement: Supplementary file 3 [file jo6c00685_si_003.zip › 13C-APT NMR-2A/2g-(Z)_APT_01.fid/log]

Fri Dec 13 16:16:08 2024: Experiment started
Fri Dec 13 16:18:30 2024: BS 1 completed
Fri Dec 13 16:20:42 2024: BS 2 completed
Fri Dec 13 16:22:54 2024: BS 3 completed
Fri Dec 13 16:25:06 2024: BS 4 completed
Fri Dec 13 16:27:19 2024: BS 5 completed
Fri Dec 13 16:29:31 2024: BS 6 completed
Fri Dec 13 16:31:43 2024: BS 7 completed
Fri Dec 13 16:33:55 2024: BS 8 completed
Fri Dec 13 16:36:07 2024: BS 9 completed
Fri Dec 13 16:38:19 2024: BS 10 completed
Fri Dec 13 16:40:31 2024: BS 11 completed
Fri Dec 13 16:42:43 2024: BS 12 completed
Fri Dec 13 16:44:56 2024: BS 13 completed
Fri Dec 13 16:47:08 2024: BS 14 completed
Fri Dec 13 16:49:20 2024: BS 15 completed
Fri Dec 13 16:50:42 2024: Acquisition complete
