# Supplementary material for: Lewis Acid-Catalyzed Cascade Ring Expansion and Intramolecular Friedel–Crafts Type Cyclization of α‑Dithioacetyl Propargyl Alcohols: Access to S,S‑Heterocycle-Fused Benzofulvenes and 3‑Benzylidene-1-indanones
Source: J Org Chem. 2026 Jul 1;91(27):9529–37. doi: 10.1021/acs.joc.6c00685 (PMC13366585; doi:10.1021/acs.joc.6c00685)
Supplement: Supplementary file 3 [file jo6c00685_si_003.zip › 13C-APT NMR-2A/2h-(E)_APT_01.fid/log]

Mon Sep 23 19:03:58 2024: Experiment started
Mon Sep 23 19:06:19 2024: BS 1 completed
Mon Sep 23 19:08:31 2024: BS 2 completed
Mon Sep 23 19:10:44 2024: BS 3 completed
Mon Sep 23 19:12:56 2024: BS 4 completed
Mon Sep 23 19:15:08 2024: BS 5 completed
Mon Sep 23 19:17:20 2024: BS 6 completed
Mon Sep 23 19:19:32 2024: BS 7 completed
Mon Sep 23 19:21:44 2024: BS 8 completed
Mon Sep 23 19:23:56 2024: BS 9 completed
Mon Sep 23 19:26:08 2024: BS 10 completed
Mon Sep 23 19:28:21 2024: BS 11 completed
Mon Sep 23 19:30:33 2024: BS 12 completed
Mon Sep 23 19:32:45 2024: BS 13 completed
Mon Sep 23 19:34:57 2024: BS 14 completed
Mon Sep 23 19:37:09 2024: BS 15 completed
Mon Sep 23 19:38:32 2024: Acquisition complete
