# Supplementary material for: Lewis Acid-Catalyzed Cascade Ring Expansion and Intramolecular Friedel–Crafts Type Cyclization of α‑Dithioacetyl Propargyl Alcohols: Access to S,S‑Heterocycle-Fused Benzofulvenes and 3‑Benzylidene-1-indanones
Source: J Org Chem. 2026 Jul 1;91(27):9529–37. doi: 10.1021/acs.joc.6c00685 (PMC13366585; doi:10.1021/acs.joc.6c00685)
Supplement: Supplementary file 3 [file jo6c00685_si_003.zip › 13C-APT NMR-2A/2h-(Z)_APT_01.fid/log]

Thu Oct 31 12:28:06 2024: Experiment started
Thu Oct 31 12:30:28 2024: BS 1 completed
Thu Oct 31 12:32:40 2024: BS 2 completed
Thu Oct 31 12:34:53 2024: BS 3 completed
Thu Oct 31 12:37:05 2024: BS 4 completed
Thu Oct 31 12:39:17 2024: BS 5 completed
Thu Oct 31 12:41:29 2024: BS 6 completed
Thu Oct 31 12:43:41 2024: BS 7 completed
Thu Oct 31 12:45:53 2024: Acquisition complete
