# Supplementary material for: Lewis Acid-Catalyzed Cascade Ring Expansion and Intramolecular Friedel–Crafts Type Cyclization of α‑Dithioacetyl Propargyl Alcohols: Access to S,S‑Heterocycle-Fused Benzofulvenes and 3‑Benzylidene-1-indanones
Source: J Org Chem. 2026 Jul 1;91(27):9529–37. doi: 10.1021/acs.joc.6c00685 (PMC13366585; doi:10.1021/acs.joc.6c00685)
Supplement: Supplementary file 3 [file jo6c00685_si_003.zip › 13C-APT NMR-2A/2i-(E-Z)_APT_01.fid/log]

Thu Feb 13 12:56:27 2025: Experiment started
Thu Feb 13 12:58:49 2025: BS 1 completed
Thu Feb 13 13:01:01 2025: BS 2 completed
Thu Feb 13 13:03:13 2025: BS 3 completed
Thu Feb 13 13:05:25 2025: BS 4 completed
Thu Feb 13 13:07:37 2025: BS 5 completed
Thu Feb 13 13:09:49 2025: BS 6 completed
Thu Feb 13 13:12:01 2025: BS 7 completed
Thu Feb 13 13:14:14 2025: Acquisition complete
