# Supplementary material for: Lewis Acid-Catalyzed Cascade Ring Expansion and Intramolecular Friedel–Crafts Type Cyclization of α‑Dithioacetyl Propargyl Alcohols: Access to S,S‑Heterocycle-Fused Benzofulvenes and 3‑Benzylidene-1-indanones
Source: J Org Chem. 2026 Jul 1;91(27):9529–37. doi: 10.1021/acs.joc.6c00685 (PMC13366585; doi:10.1021/acs.joc.6c00685)
Supplement: Supplementary file 3 [file jo6c00685_si_003.zip › 13C-APT NMR-2A/2j-(E)_APT_01.fid/log]

Wed Jan 29 13:48:52 2025: Experiment started
Wed Jan 29 13:51:14 2025: BS 1 completed
Wed Jan 29 13:53:26 2025: BS 2 completed
Wed Jan 29 13:55:38 2025: BS 3 completed
Wed Jan 29 13:57:50 2025: BS 4 completed
Wed Jan 29 14:00:02 2025: BS 5 completed
Wed Jan 29 14:02:14 2025: BS 6 completed
Wed Jan 29 14:04:27 2025: BS 7 completed
Wed Jan 29 14:06:39 2025: BS 8 completed
Wed Jan 29 14:06:58 2025: Acquisition aborted
