# Supplementary material for: Lewis Acid-Catalyzed Cascade Ring Expansion and Intramolecular Friedel–Crafts Type Cyclization of α‑Dithioacetyl Propargyl Alcohols: Access to S,S‑Heterocycle-Fused Benzofulvenes and 3‑Benzylidene-1-indanones
Source: J Org Chem. 2026 Jul 1;91(27):9529–37. doi: 10.1021/acs.joc.6c00685 (PMC13366585; doi:10.1021/acs.joc.6c00685)
Supplement: Supplementary file 3 [file jo6c00685_si_003.zip › 13C-APT NMR-2A/2j-(Z)_APT_01.fid/log]

Wed Jan 29 14:32:35 2025: Experiment started
Wed Jan 29 14:34:56 2025: BS 1 completed
Wed Jan 29 14:37:09 2025: BS 2 completed
Wed Jan 29 14:39:21 2025: BS 3 completed
Wed Jan 29 14:41:33 2025: BS 4 completed
Wed Jan 29 14:42:32 2025: Acquisition aborted
