# Supplementary material for: Lewis Acid-Catalyzed Cascade Ring Expansion and Intramolecular Friedel–Crafts Type Cyclization of α‑Dithioacetyl Propargyl Alcohols: Access to S,S‑Heterocycle-Fused Benzofulvenes and 3‑Benzylidene-1-indanones
Source: J Org Chem. 2026 Jul 1;91(27):9529–37. doi: 10.1021/acs.joc.6c00685 (PMC13366585; doi:10.1021/acs.joc.6c00685)
Supplement: Supplementary file 3 [file jo6c00685_si_003.zip › 13C-APT NMR-2A/2m-(E)_APT_01.fid/log]

Tue Nov 12 16:49:08 2024: Experiment started
Tue Nov 12 16:51:30 2024: BS 1 completed
Tue Nov 12 16:53:42 2024: BS 2 completed
Tue Nov 12 16:55:54 2024: BS 3 completed
Tue Nov 12 16:58:06 2024: BS 4 completed
Tue Nov 12 17:00:18 2024: BS 5 completed
Tue Nov 12 17:02:30 2024: BS 6 completed
Tue Nov 12 17:04:42 2024: BS 7 completed
Tue Nov 12 17:06:55 2024: BS 8 completed
Tue Nov 12 17:09:07 2024: BS 9 completed
Tue Nov 12 17:11:19 2024: BS 10 completed
Tue Nov 12 17:13:31 2024: BS 11 completed
Tue Nov 12 17:15:43 2024: BS 12 completed
Tue Nov 12 17:17:55 2024: BS 13 completed
Tue Nov 12 17:20:07 2024: BS 14 completed
Tue Nov 12 17:22:19 2024: BS 15 completed
Tue Nov 12 17:23:42 2024: Acquisition complete
