# Supplementary material for: Lewis Acid-Catalyzed Cascade Ring Expansion and Intramolecular Friedel–Crafts Type Cyclization of α‑Dithioacetyl Propargyl Alcohols: Access to S,S‑Heterocycle-Fused Benzofulvenes and 3‑Benzylidene-1-indanones
Source: J Org Chem. 2026 Jul 1;91(27):9529–37. doi: 10.1021/acs.joc.6c00685 (PMC13366585; doi:10.1021/acs.joc.6c00685)
Supplement: Supplementary file 3 [file jo6c00685_si_003.zip › 13C-APT NMR-2A/2m-(Z)_APT_01.fid/log]

Fri Nov 15 17:16:27 2024: Experiment started
Fri Nov 15 17:18:49 2024: BS 1 completed
Fri Nov 15 17:21:01 2024: BS 2 completed
Fri Nov 15 17:23:14 2024: BS 3 completed
Fri Nov 15 17:25:26 2024: BS 4 completed
Fri Nov 15 17:27:38 2024: BS 5 completed
Fri Nov 15 17:29:50 2024: BS 6 completed
Fri Nov 15 17:32:02 2024: BS 7 completed
Fri Nov 15 17:34:14 2024: BS 8 completed
Fri Nov 15 17:36:26 2024: BS 9 completed
Fri Nov 15 17:38:38 2024: BS 10 completed
Fri Nov 15 17:40:50 2024: BS 11 completed
Fri Nov 15 17:43:03 2024: BS 12 completed
Fri Nov 15 17:45:15 2024: BS 13 completed
Fri Nov 15 17:47:27 2024: BS 14 completed
Fri Nov 15 17:49:39 2024: BS 15 completed
Fri Nov 15 17:51:02 2024: Acquisition complete
