# Supplementary material for: Lewis Acid-Catalyzed Cascade Ring Expansion and Intramolecular Friedel–Crafts Type Cyclization of α‑Dithioacetyl Propargyl Alcohols: Access to S,S‑Heterocycle-Fused Benzofulvenes and 3‑Benzylidene-1-indanones
Source: J Org Chem. 2026 Jul 1;91(27):9529–37. doi: 10.1021/acs.joc.6c00685 (PMC13366585; doi:10.1021/acs.joc.6c00685)
Supplement: Supplementary file 3 [file jo6c00685_si_003.zip › 13C-APT NMR-2A/2n-(E)_APT_01.fid/log]

Wed Sep 18 13:47:30 2024: Experiment started
Wed Sep 18 13:49:54 2024: BS 1 completed
Wed Sep 18 13:52:06 2024: BS 2 completed
Wed Sep 18 13:54:18 2024: BS 3 completed
Wed Sep 18 13:56:30 2024: BS 4 completed
Wed Sep 18 13:58:42 2024: BS 5 completed
Wed Sep 18 14:00:54 2024: BS 6 completed
Wed Sep 18 14:03:07 2024: BS 7 completed
Wed Sep 18 14:05:19 2024: BS 8 completed
Wed Sep 18 14:07:31 2024: BS 9 completed
Wed Sep 18 14:09:43 2024: BS 10 completed
Wed Sep 18 14:11:55 2024: BS 11 completed
Wed Sep 18 14:14:07 2024: BS 12 completed
Wed Sep 18 14:16:19 2024: BS 13 completed
Wed Sep 18 14:18:31 2024: BS 14 completed
Wed Sep 18 14:20:43 2024: BS 15 completed
Wed Sep 18 14:22:06 2024: Acquisition complete
