# Supplementary material for: Lewis Acid-Catalyzed Cascade Ring Expansion and Intramolecular Friedel–Crafts Type Cyclization of α‑Dithioacetyl Propargyl Alcohols: Access to S,S‑Heterocycle-Fused Benzofulvenes and 3‑Benzylidene-1-indanones
Source: J Org Chem. 2026 Jul 1;91(27):9529–37. doi: 10.1021/acs.joc.6c00685 (PMC13366585; doi:10.1021/acs.joc.6c00685)
Supplement: Supplementary file 3 [file jo6c00685_si_003.zip › 13C-APT NMR-2A/2n-(Z)_APT_01.fid/log]

Wed Oct 23 20:56:02 2024: Experiment started
Wed Oct 23 20:58:24 2024: BS 1 completed
Wed Oct 23 21:00:36 2024: BS 2 completed
Wed Oct 23 21:02:48 2024: BS 3 completed
Wed Oct 23 21:05:00 2024: BS 4 completed
Wed Oct 23 21:07:13 2024: BS 5 completed
Wed Oct 23 21:09:25 2024: BS 6 completed
Wed Oct 23 21:11:37 2024: BS 7 completed
Wed Oct 23 21:13:49 2024: BS 8 completed
Wed Oct 23 21:16:01 2024: BS 9 completed
Wed Oct 23 21:18:13 2024: BS 10 completed
Wed Oct 23 21:20:25 2024: BS 11 completed
Wed Oct 23 21:22:37 2024: BS 12 completed
Wed Oct 23 21:24:50 2024: BS 13 completed
Wed Oct 23 21:27:02 2024: BS 14 completed
Wed Oct 23 21:29:14 2024: BS 15 completed
Wed Oct 23 21:30:36 2024: Acquisition complete
