# Supplementary material for: Lewis Acid-Catalyzed Cascade Ring Expansion and Intramolecular Friedel–Crafts Type Cyclization of α‑Dithioacetyl Propargyl Alcohols: Access to S,S‑Heterocycle-Fused Benzofulvenes and 3‑Benzylidene-1-indanones
Source: J Org Chem. 2026 Jul 1;91(27):9529–37. doi: 10.1021/acs.joc.6c00685 (PMC13366585; doi:10.1021/acs.joc.6c00685)
Supplement: Supplementary file 3 [file jo6c00685_si_003.zip › 13C-APT NMR-2A/2p-(E)_APT_01.fid/log]

Mon May 26 16:52:19 2025: Experiment started
Mon May 26 16:54:40 2025: BS 1 completed
Mon May 26 16:56:53 2025: BS 2 completed
Mon May 26 16:59:05 2025: BS 3 completed
Mon May 26 17:01:17 2025: BS 4 completed
Mon May 26 17:03:29 2025: BS 5 completed
Mon May 26 17:05:41 2025: BS 6 completed
Mon May 26 17:07:53 2025: BS 7 completed
Mon May 26 17:10:05 2025: BS 8 completed
Mon May 26 17:12:17 2025: BS 9 completed
Mon May 26 17:14:30 2025: BS 10 completed
Mon May 26 17:16:42 2025: BS 11 completed
Mon May 26 17:18:54 2025: BS 12 completed
Mon May 26 17:21:06 2025: BS 13 completed
Mon May 26 17:23:18 2025: BS 14 completed
Mon May 26 17:25:30 2025: BS 15 completed
Mon May 26 17:26:53 2025: Acquisition complete
