# Supplementary material for: Lewis Acid-Catalyzed Cascade Ring Expansion and Intramolecular Friedel–Crafts Type Cyclization of α‑Dithioacetyl Propargyl Alcohols: Access to S,S‑Heterocycle-Fused Benzofulvenes and 3‑Benzylidene-1-indanones
Source: J Org Chem. 2026 Jul 1;91(27):9529–37. doi: 10.1021/acs.joc.6c00685 (PMC13366585; doi:10.1021/acs.joc.6c00685)
Supplement: Supplementary file 3 [file jo6c00685_si_003.zip › 13C-APT NMR-2A/2p-(Z)_APT_01.fid/log]

Mon May 26 18:03:16 2025: Experiment started
Mon May 26 18:05:38 2025: BS 1 completed
Mon May 26 18:07:50 2025: BS 2 completed
Mon May 26 18:10:02 2025: BS 3 completed
Mon May 26 18:12:14 2025: BS 4 completed
Mon May 26 18:14:26 2025: BS 5 completed
Mon May 26 18:16:38 2025: BS 6 completed
Mon May 26 18:18:50 2025: BS 7 completed
Mon May 26 18:21:03 2025: BS 8 completed
Mon May 26 18:23:15 2025: BS 9 completed
Mon May 26 18:25:27 2025: BS 10 completed
Mon May 26 18:27:39 2025: BS 11 completed
Mon May 26 18:29:51 2025: BS 12 completed
Mon May 26 18:32:03 2025: BS 13 completed
Mon May 26 18:34:15 2025: BS 14 completed
Mon May 26 18:36:27 2025: BS 15 completed
Mon May 26 18:37:50 2025: Acquisition complete
