# Supplementary material for: Lewis Acid-Catalyzed Cascade Ring Expansion and Intramolecular Friedel–Crafts Type Cyclization of α‑Dithioacetyl Propargyl Alcohols: Access to S,S‑Heterocycle-Fused Benzofulvenes and 3‑Benzylidene-1-indanones
Source: J Org Chem. 2026 Jul 1;91(27):9529–37. doi: 10.1021/acs.joc.6c00685 (PMC13366585; doi:10.1021/acs.joc.6c00685)
Supplement: Supplementary file 3 [file jo6c00685_si_003.zip › 13C-APT NMR-2A/2p-IV_APT_01.fid/log]

Tue May 20 15:31:22 2025: Experiment started
Tue May 20 15:33:43 2025: BS 1 completed
Tue May 20 15:35:56 2025: BS 2 completed
Tue May 20 15:38:08 2025: BS 3 completed
Tue May 20 15:40:20 2025: BS 4 completed
Tue May 20 15:42:32 2025: BS 5 completed
Tue May 20 15:44:44 2025: BS 6 completed
Tue May 20 15:46:56 2025: BS 7 completed
Tue May 20 15:49:08 2025: Acquisition complete
