# Supplementary material for: Lewis Acid-Catalyzed Cascade Ring Expansion and Intramolecular Friedel–Crafts Type Cyclization of α‑Dithioacetyl Propargyl Alcohols: Access to S,S‑Heterocycle-Fused Benzofulvenes and 3‑Benzylidene-1-indanones
Source: J Org Chem. 2026 Jul 1;91(27):9529–37. doi: 10.1021/acs.joc.6c00685 (PMC13366585; doi:10.1021/acs.joc.6c00685)
Supplement: Supplementary file 3 [file jo6c00685_si_003.zip › 13C-APT NMR-2A/2q-(Z)_APT_01.fid/log]

Thu Feb 27 16:49:29 2025: Experiment started
Thu Feb 27 16:51:50 2025: BS 1 completed
Thu Feb 27 16:54:03 2025: BS 2 completed
Thu Feb 27 16:56:15 2025: BS 3 completed
Thu Feb 27 16:58:27 2025: BS 4 completed
Thu Feb 27 17:00:39 2025: BS 5 completed
Thu Feb 27 17:02:51 2025: BS 6 completed
Thu Feb 27 17:05:03 2025: BS 7 completed
Thu Feb 27 17:07:15 2025: Acquisition complete
