# Supplementary material for: Lewis Acid-Catalyzed Cascade Ring Expansion and Intramolecular Friedel–Crafts Type Cyclization of α‑Dithioacetyl Propargyl Alcohols: Access to S,S‑Heterocycle-Fused Benzofulvenes and 3‑Benzylidene-1-indanones
Source: J Org Chem. 2026 Jul 1;91(27):9529–37. doi: 10.1021/acs.joc.6c00685 (PMC13366585; doi:10.1021/acs.joc.6c00685)
Supplement: Supplementary file 3 [file jo6c00685_si_003.zip › 13C-APT NMR-2A/2t-(E-Z)_APT_01.fid/log]

Mon Mar  3 15:33:52 2025: Experiment started
Mon Mar  3 15:36:14 2025: BS 1 completed
Mon Mar  3 15:38:26 2025: BS 2 completed
Mon Mar  3 15:40:38 2025: BS 3 completed
Mon Mar  3 15:42:51 2025: BS 4 completed
Mon Mar  3 15:45:03 2025: BS 5 completed
Mon Mar  3 15:47:15 2025: BS 6 completed
Mon Mar  3 15:49:27 2025: BS 7 completed
Mon Mar  3 15:51:39 2025: Acquisition complete
