# Supplementary material for: Lewis Acid-Catalyzed Cascade Ring Expansion and Intramolecular Friedel–Crafts Type Cyclization of α‑Dithioacetyl Propargyl Alcohols: Access to S,S‑Heterocycle-Fused Benzofulvenes and 3‑Benzylidene-1-indanones
Source: J Org Chem. 2026 Jul 1;91(27):9529–37. doi: 10.1021/acs.joc.6c00685 (PMC13366585; doi:10.1021/acs.joc.6c00685)
Supplement: Supplementary file 4 [file jo6c00685_si_004.zip]

Archive with 55 entries (45 files):
- 13C-APT NMR-2B/
- 13C-APT NMR-2B/2a'_APT_01.fid/
- 13C-APT NMR-2B/2a'_APT_01.fid/2a'_APT_01.mnova
- 13C-APT NMR-2B/2a'_APT_01.fid/fid
- 13C-APT NMR-2B/2a'_APT_01.fid/log
- 13C-APT NMR-2B/2a'_APT_01.fid/procpar
- 13C-APT NMR-2B/2a'_APT_01.fid/text
- 13C-APT NMR-2B/2b'_APT_01.fid/
- 13C-APT NMR-2B/2b'_APT_01.fid/2b'_APT_01.mnova
- 13C-APT NMR-2B/2b'_APT_01.fid/fid
- 13C-APT NMR-2B/2b'_APT_01.fid/log
- 13C-APT NMR-2B/2b'_APT_01.fid/procpar
- 13C-APT NMR-2B/2b'_APT_01.fid/text
- 13C-APT NMR-2B/2c'_APT_01.fid/
- 13C-APT NMR-2B/2c'_APT_01.fid/2c'_APT_01.mnova
- 13C-APT NMR-2B/2c'_APT_01.fid/fid
- 13C-APT NMR-2B/2c'_APT_01.fid/log
- 13C-APT NMR-2B/2c'_APT_01.fid/procpar
- 13C-APT NMR-2B/2c'_APT_01.fid/text
- 13C-APT NMR-2B/2d'_APT_01.fid/
- 13C-APT NMR-2B/2d'_APT_01.fid/2d'_APT_01.mnova
- 13C-APT NMR-2B/2d'_APT_01.fid/fid
- 13C-APT NMR-2B/2d'_APT_01.fid/log
- 13C-APT NMR-2B/2d'_APT_01.fid/procpar
- 13C-APT NMR-2B/2d'_APT_01.fid/text
- 13C-APT NMR-2B/2e'_APT_01.fid/
- 13C-APT NMR-2B/2e'_APT_01.fid/2e'_APT_01.mnova
- 13C-APT NMR-2B/2e'_APT_01.fid/fid
- 13C-APT NMR-2B/2e'_APT_01.fid/log
- 13C-APT NMR-2B/2e'_APT_01.fid/procpar
- 13C-APT NMR-2B/2e'_APT_01.fid/text
- 13C-APT NMR-2B/2g'_APT_01.fid/
- 13C-APT NMR-2B/2g'_APT_01.fid/2g'_APT_01.mnova
- 13C-APT NMR-2B/2g'_APT_01.fid/fid
- 13C-APT NMR-2B/2g'_APT_01.fid/log
- 13C-APT NMR-2B/2g'_APT_01.fid/procpar
- 13C-APT NMR-2B/2g'_APT_01.fid/text
- 13C-APT NMR-2B/2h'_APT_01.fid/
- 13C-APT NMR-2B/2h'_APT_01.fid/2h'_APT_01.mnova
- 13C-APT NMR-2B/2h'_APT_01.fid/fid
- 13C-APT NMR-2B/2h'_APT_01.fid/log
- 13C-APT NMR-2B/2h'_APT_01.fid/procpar
- 13C-APT NMR-2B/2h'_APT_01.fid/text
- 13C-APT NMR-2B/2o'_APT_01.fid/
- 13C-APT NMR-2B/2o'_APT_01.fid/2o'_APT_01.mnova
- 13C-APT NMR-2B/2o'_APT_01.fid/fid
- 13C-APT NMR-2B/2o'_APT_01.fid/log
- 13C-APT NMR-2B/2o'_APT_01.fid/procpar
- 13C-APT NMR-2B/2o'_APT_01.fid/text
- 13C-APT NMR-2B/2q'_APT_01.fid/
- 13C-APT NMR-2B/2q'_APT_01.fid/2q'_APT_01.mnova
- 13C-APT NMR-2B/2q'_APT_01.fid/fid
- 13C-APT NMR-2B/2q'_APT_01.fid/log
- 13C-APT NMR-2B/2q'_APT_01.fid/procpar
- 13C-APT NMR-2B/2q'_APT_01.fid/text
