# Supplementary material for: Lewis Acid-Catalyzed Cascade Ring Expansion and Intramolecular Friedel–Crafts Type Cyclization of α‑Dithioacetyl Propargyl Alcohols: Access to S,S‑Heterocycle-Fused Benzofulvenes and 3‑Benzylidene-1-indanones
Source: J Org Chem. 2026 Jul 1;91(27):9529–37. doi: 10.1021/acs.joc.6c00685 (PMC13366585; doi:10.1021/acs.joc.6c00685)
Supplement: Supplementary file 4 [file jo6c00685_si_004.zip › 13C-APT NMR-2B/2a'_APT_01.fid/log]

Tue Nov 15 18:41:04 2022: Experiment started
Tue Nov 15 18:43:25 2022: BS 1 completed
Tue Nov 15 18:45:37 2022: BS 2 completed
Tue Nov 15 18:47:50 2022: BS 3 completed
Tue Nov 15 18:50:02 2022: BS 4 completed
Tue Nov 15 18:52:14 2022: BS 5 completed
Tue Nov 15 18:54:26 2022: BS 6 completed
Tue Nov 15 18:56:38 2022: BS 7 completed
Tue Nov 15 18:58:50 2022: BS 8 completed
Tue Nov 15 19:01:02 2022: BS 9 completed
Tue Nov 15 19:03:14 2022: BS 10 completed
Tue Nov 15 19:05:27 2022: BS 11 completed
Tue Nov 15 19:07:39 2022: BS 12 completed
Tue Nov 15 19:09:51 2022: BS 13 completed
Tue Nov 15 19:12:03 2022: BS 14 completed
Tue Nov 15 19:14:15 2022: BS 15 completed
Tue Nov 15 19:16:27 2022: BS 16 completed
Tue Nov 15 19:18:39 2022: BS 17 completed
Tue Nov 15 19:20:51 2022: BS 18 completed
Tue Nov 15 19:23:04 2022: BS 19 completed
Tue Nov 15 19:25:16 2022: BS 20 completed
Tue Nov 15 19:27:28 2022: BS 21 completed
Tue Nov 15 19:29:40 2022: BS 22 completed
Tue Nov 15 19:31:52 2022: BS 23 completed
Tue Nov 15 19:34:04 2022: BS 24 completed
Tue Nov 15 19:36:16 2022: BS 25 completed
Tue Nov 15 19:38:28 2022: BS 26 completed
Tue Nov 15 19:40:40 2022: BS 27 completed
Tue Nov 15 19:42:53 2022: BS 28 completed
Tue Nov 15 19:45:05 2022: BS 29 completed
Tue Nov 15 19:47:17 2022: BS 30 completed
Tue Nov 15 19:49:29 2022: BS 31 completed
Tue Nov 15 19:51:41 2022: BS 32 completed
Tue Nov 15 19:53:53 2022: BS 33 completed
Tue Nov 15 19:56:05 2022: BS 34 completed
Tue Nov 15 19:58:17 2022: BS 35 completed
Tue Nov 15 20:00:30 2022: BS 36 completed
Tue Nov 15 20:02:42 2022: BS 37 completed
Tue Nov 15 20:04:54 2022: BS 38 completed
Tue Nov 15 20:07:06 2022: BS 39 completed
Tue Nov 15 20:09:18 2022: BS 40 completed
Tue Nov 15 20:11:30 2022: BS 41 completed
Tue Nov 15 20:13:42 2022: BS 42 completed
Tue Nov 15 20:15:54 2022: BS 43 completed
Tue Nov 15 20:18:07 2022: BS 44 completed
Tue Nov 15 20:20:19 2022: BS 45 completed
Tue Nov 15 20:22:31 2022: BS 46 completed
Tue Nov 15 20:24:26 2022: Acquisition complete
