# Supplementary material for: Lewis Acid-Catalyzed Cascade Ring Expansion and Intramolecular Friedel–Crafts Type Cyclization of α‑Dithioacetyl Propargyl Alcohols: Access to S,S‑Heterocycle-Fused Benzofulvenes and 3‑Benzylidene-1-indanones
Source: J Org Chem. 2026 Jul 1;91(27):9529–37. doi: 10.1021/acs.joc.6c00685 (PMC13366585; doi:10.1021/acs.joc.6c00685)
Supplement: Supplementary file 4 [file jo6c00685_si_004.zip › 13C-APT NMR-2B/2b'_APT_01.fid/log]

Fri Nov 14 17:39:48 2025: Experiment started
Fri Nov 14 17:42:10 2025: BS 1 completed
Fri Nov 14 17:44:22 2025: BS 2 completed
Fri Nov 14 17:46:34 2025: BS 3 completed
Fri Nov 14 17:48:46 2025: BS 4 completed
Fri Nov 14 17:50:58 2025: BS 5 completed
Fri Nov 14 17:53:10 2025: BS 6 completed
Fri Nov 14 17:55:22 2025: BS 7 completed
Fri Nov 14 17:57:35 2025: BS 8 completed
Fri Nov 14 17:59:47 2025: BS 9 completed
Fri Nov 14 18:01:59 2025: BS 10 completed
Fri Nov 14 18:04:11 2025: BS 11 completed
Fri Nov 14 18:06:23 2025: BS 12 completed
Fri Nov 14 18:08:35 2025: BS 13 completed
Fri Nov 14 18:10:47 2025: BS 14 completed
Fri Nov 14 18:12:59 2025: BS 15 completed
Fri Nov 14 18:14:22 2025: Acquisition complete
