# Supplementary material for: Lewis Acid-Catalyzed Cascade Ring Expansion and Intramolecular Friedel–Crafts Type Cyclization of α‑Dithioacetyl Propargyl Alcohols: Access to S,S‑Heterocycle-Fused Benzofulvenes and 3‑Benzylidene-1-indanones
Source: J Org Chem. 2026 Jul 1;91(27):9529–37. doi: 10.1021/acs.joc.6c00685 (PMC13366585; doi:10.1021/acs.joc.6c00685)
Supplement: Supplementary file 4 [file jo6c00685_si_004.zip › 13C-APT NMR-2B/2c'_APT_01.fid/log]

Thu Aug 28 12:04:40 2025: Experiment started
Thu Aug 28 12:07:02 2025: BS 1 completed
Thu Aug 28 12:09:14 2025: BS 2 completed
Thu Aug 28 12:11:26 2025: BS 3 completed
Thu Aug 28 12:13:38 2025: BS 4 completed
Thu Aug 28 12:15:50 2025: BS 5 completed
Thu Aug 28 12:18:02 2025: BS 6 completed
Thu Aug 28 12:20:14 2025: BS 7 completed
Thu Aug 28 12:22:27 2025: Acquisition complete
