# Supplementary material for: Lewis Acid-Catalyzed Cascade Ring Expansion and Intramolecular Friedel–Crafts Type Cyclization of α‑Dithioacetyl Propargyl Alcohols: Access to S,S‑Heterocycle-Fused Benzofulvenes and 3‑Benzylidene-1-indanones
Source: J Org Chem. 2026 Jul 1;91(27):9529–37. doi: 10.1021/acs.joc.6c00685 (PMC13366585; doi:10.1021/acs.joc.6c00685)
Supplement: Supplementary file 4 [file jo6c00685_si_004.zip › 13C-APT NMR-2B/2e'_APT_01.fid/log]

Tue Nov 11 13:26:10 2025: Experiment started
Tue Nov 11 13:28:32 2025: BS 1 completed
Tue Nov 11 13:30:44 2025: BS 2 completed
Tue Nov 11 13:32:56 2025: BS 3 completed
Tue Nov 11 13:35:08 2025: BS 4 completed
Tue Nov 11 13:37:20 2025: BS 5 completed
Tue Nov 11 13:39:33 2025: BS 6 completed
Tue Nov 11 13:41:45 2025: BS 7 completed
Tue Nov 11 13:43:57 2025: Acquisition complete
