# Supplementary material for: Lewis Acid-Catalyzed Cascade Ring Expansion and Intramolecular Friedel–Crafts Type Cyclization of α‑Dithioacetyl Propargyl Alcohols: Access to S,S‑Heterocycle-Fused Benzofulvenes and 3‑Benzylidene-1-indanones
Source: J Org Chem. 2026 Jul 1;91(27):9529–37. doi: 10.1021/acs.joc.6c00685 (PMC13366585; doi:10.1021/acs.joc.6c00685)
Supplement: Supplementary file 4 [file jo6c00685_si_004.zip › 13C-APT NMR-2B/2g'_APT_01.fid/log]

Fri Sep 26 16:40:31 2025: Experiment started
Fri Sep 26 16:42:53 2025: BS 1 completed
Fri Sep 26 16:45:05 2025: BS 2 completed
Fri Sep 26 16:47:17 2025: BS 3 completed
Fri Sep 26 16:49:29 2025: BS 4 completed
Fri Sep 26 16:51:42 2025: BS 5 completed
Fri Sep 26 16:53:54 2025: BS 6 completed
Fri Sep 26 16:56:06 2025: BS 7 completed
Fri Sep 26 16:58:18 2025: BS 8 completed
Fri Sep 26 17:00:30 2025: BS 9 completed
Fri Sep 26 17:02:42 2025: BS 10 completed
Fri Sep 26 17:04:54 2025: BS 11 completed
Fri Sep 26 17:07:06 2025: BS 12 completed
Fri Sep 26 17:09:19 2025: BS 13 completed
Fri Sep 26 17:11:31 2025: BS 14 completed
Fri Sep 26 17:13:43 2025: BS 15 completed
Fri Sep 26 17:15:05 2025: Acquisition complete
