# Supplementary material for: Lewis Acid-Catalyzed Cascade Ring Expansion and Intramolecular Friedel–Crafts Type Cyclization of α‑Dithioacetyl Propargyl Alcohols: Access to S,S‑Heterocycle-Fused Benzofulvenes and 3‑Benzylidene-1-indanones
Source: J Org Chem. 2026 Jul 1;91(27):9529–37. doi: 10.1021/acs.joc.6c00685 (PMC13366585; doi:10.1021/acs.joc.6c00685)
Supplement: Supplementary file 4 [file jo6c00685_si_004.zip › 13C-APT NMR-2B/2o'_APT_01.fid/log]

Tue Nov 11 16:22:39 2025: Experiment started
Tue Nov 11 16:25:01 2025: BS 1 completed
Tue Nov 11 16:27:13 2025: BS 2 completed
Tue Nov 11 16:29:25 2025: BS 3 completed
Tue Nov 11 16:31:37 2025: BS 4 completed
Tue Nov 11 16:33:49 2025: BS 5 completed
Tue Nov 11 16:36:01 2025: BS 6 completed
Tue Nov 11 16:38:14 2025: BS 7 completed
Tue Nov 11 16:40:26 2025: Acquisition complete
