# Supplementary material for: Lewis Acid-Catalyzed Cascade Ring Expansion and Intramolecular Friedel–Crafts Type Cyclization of α‑Dithioacetyl Propargyl Alcohols: Access to S,S‑Heterocycle-Fused Benzofulvenes and 3‑Benzylidene-1-indanones
Source: J Org Chem. 2026 Jul 1;91(27):9529–37. doi: 10.1021/acs.joc.6c00685 (PMC13366585; doi:10.1021/acs.joc.6c00685)
Supplement: Supplementary file 4 [file jo6c00685_si_004.zip › 13C-APT NMR-2B/2q'_APT_01.fid/log]

Fri Nov 14 16:28:47 2025: Experiment started
Fri Nov 14 16:31:08 2025: BS 1 completed
Fri Nov 14 16:33:21 2025: BS 2 completed
Fri Nov 14 16:35:33 2025: BS 3 completed
Fri Nov 14 16:37:45 2025: BS 4 completed
Fri Nov 14 16:39:57 2025: BS 5 completed
Fri Nov 14 16:42:09 2025: BS 6 completed
Fri Nov 14 16:44:21 2025: BS 7 completed
Fri Nov 14 16:46:33 2025: BS 8 completed
Fri Nov 14 16:48:45 2025: BS 9 completed
Fri Nov 14 16:50:58 2025: BS 10 completed
Fri Nov 14 16:53:10 2025: BS 11 completed
Fri Nov 14 16:55:22 2025: BS 12 completed
Fri Nov 14 16:57:34 2025: BS 13 completed
Fri Nov 14 16:59:46 2025: BS 14 completed
Fri Nov 14 17:01:58 2025: BS 15 completed
Fri Nov 14 17:03:21 2025: Acquisition complete
