# Supplementary material for: Lewis Acid-Catalyzed Cascade Ring Expansion and Intramolecular Friedel–Crafts Type Cyclization of α‑Dithioacetyl Propargyl Alcohols: Access to S,S‑Heterocycle-Fused Benzofulvenes and 3‑Benzylidene-1-indanones
Source: J Org Chem. 2026 Jul 1;91(27):9529–37. doi: 10.1021/acs.joc.6c00685 (PMC13366585; doi:10.1021/acs.joc.6c00685)
Supplement: Supplementary file 5 [file jo6c00685_si_005.zip]

Archive with 153 entries (128 files):
- 13C-APT-NMR-3/
- 13C-APT-NMR-3/3a_APT_01.fid/
- 13C-APT-NMR-3/3a_APT_01.fid/3a_APT_01.mnova
- 13C-APT-NMR-3/3a_APT_01.fid/fid
- 13C-APT-NMR-3/3a_APT_01.fid/log
- 13C-APT-NMR-3/3a_APT_01.fid/procpar
- 13C-APT-NMR-3/3a_APT_01.fid/text
- 13C-APT-NMR-3/3b_APT_01.fid/
- 13C-APT-NMR-3/3b_APT_01.fid/3b_APT_01.mnova
- 13C-APT-NMR-3/3b_APT_01.fid/fid
- 13C-APT-NMR-3/3b_APT_01.fid/fort.666
- 13C-APT-NMR-3/3b_APT_01.fid/log
- 13C-APT-NMR-3/3b_APT_01.fid/procpar
- 13C-APT-NMR-3/3b_APT_01.fid/text
- 13C-APT-NMR-3/3c_APT_01.fid/
- 13C-APT-NMR-3/3c_APT_01.fid/3c_APT_01.mnova
- 13C-APT-NMR-3/3c_APT_01.fid/fid
- 13C-APT-NMR-3/3c_APT_01.fid/log
- 13C-APT-NMR-3/3c_APT_01.fid/procpar
- 13C-APT-NMR-3/3c_APT_01.fid/text
- 13C-APT-NMR-3/3d_APT_01.fid/
- 13C-APT-NMR-3/3d_APT_01.fid/3d_APT_01.mnova
- 13C-APT-NMR-3/3d_APT_01.fid/fid
- 13C-APT-NMR-3/3d_APT_01.fid/log
- 13C-APT-NMR-3/3d_APT_01.fid/procpar
- 13C-APT-NMR-3/3d_APT_01.fid/text
- 13C-APT-NMR-3/3e_APT_01.fid/
- 13C-APT-NMR-3/3e_APT_01.fid/3e_APT_01.mnova
- 13C-APT-NMR-3/3e_APT_01.fid/fid
- 13C-APT-NMR-3/3e_APT_01.fid/log
- 13C-APT-NMR-3/3e_APT_01.fid/procpar
- 13C-APT-NMR-3/3e_APT_01.fid/text
- 13C-APT-NMR-3/3f_APT_01.fid/
- 13C-APT-NMR-3/3f_APT_01.fid/3f_APT_01.mnova
- 13C-APT-NMR-3/3f_APT_01.fid/fid
- 13C-APT-NMR-3/3f_APT_01.fid/log
- 13C-APT-NMR-3/3f_APT_01.fid/procpar
- 13C-APT-NMR-3/3f_APT_01.fid/text
- 13C-APT-NMR-3/4a-(E)_APT_01.fid/
- 13C-APT-NMR-3/4a-(E)_APT_01.fid/4a-(E)_APT_01.mnova
- 13C-APT-NMR-3/4a-(E)_APT_01.fid/fid
- 13C-APT-NMR-3/4a-(E)_APT_01.fid/log
- 13C-APT-NMR-3/4a-(E)_APT_01.fid/procpar
- 13C-APT-NMR-3/4a-(E)_APT_01.fid/text
- 13C-APT-NMR-3/4a-(E-Z)_APT_01.fid/
- 13C-APT-NMR-3/4a-(E-Z)_APT_01.fid/4a-(E-Z)_APT_01.mnova
- 13C-APT-NMR-3/4a-(E-Z)_APT_01.fid/4a-(E-Z)_APT_129-115ppm.mnova
- 13C-APT-NMR-3/4a-(E-Z)_APT_01.fid/4a-(E-Z)_APT_143-129ppm.mnova
- 13C-APT-NMR-3/4a-(E-Z)_APT_01.fid/fid
- 13C-APT-NMR-3/4a-(E-Z)_APT_01.fid/log
- 13C-APT-NMR-3/4a-(E-Z)_APT_01.fid/procpar
- 13C-APT-NMR-3/4a-(E-Z)_APT_01.fid/text
- 13C-APT-NMR-3/4b-(E)_APT_01.fid/
- 13C-APT-NMR-3/4b-(E)_APT_01.fid/4b-(E)_APT_01.mnova
- 13C-APT-NMR-3/4b-(E)_APT_01.fid/fid
- 13C-APT-NMR-3/4b-(E)_APT_01.fid/log
- 13C-APT-NMR-3/4b-(E)_APT_01.fid/procpar
- 13C-APT-NMR-3/4b-(E)_APT_01.fid/text
- 13C-APT-NMR-3/4b-(E-Z)_APT_01.fid/
- 13C-APT-NMR-3/4b-(E-Z)_APT_01.fid/4b-(E-Z)_APT_01.mnova
- 13C-APT-NMR-3/4b-(E-Z)_APT_01.fid/4b-(E-Z)_APT_135-110ppm.mnova
- 13C-APT-NMR-3/4b-(E-Z)_APT_01.fid/4b-(E-Z)_APT_180-135ppm.mnova
- 13C-APT-NMR-3/4b-(E-Z)_APT_01.fid/fid
- 13C-APT-NMR-3/4b-(E-Z)_APT_01.fid/log
- 13C-APT-NMR-3/4b-(E-Z)_APT_01.fid/procpar
- 13C-APT-NMR-3/4b-(E-Z)_APT_01.fid/text
- 13C-APT-NMR-3/4c-(E-Z)_APT_01.fid/
- 13C-APT-NMR-3/4c-(E-Z)_APT_01.fid/4c-(E-Z)_APT_01.mnova
- 13C-APT-NMR-3/4c-(E-Z)_APT_01.fid/fid
- 13C-APT-NMR-3/4c-(E-Z)_APT_01.fid/log
- 13C-APT-NMR-3/4c-(E-Z)_APT_01.fid/procpar
- 13C-APT-NMR-3/4c-(E-Z)_APT_01.fid/text
- 13C-APT-NMR-3/4d-(E-Z)_APT_01.fid/
- 13C-APT-NMR-3/4d-(E-Z)_APT_01.fid/4d-(E-Z)_APT_01.mnova
- 13C-APT-NMR-3/4d-(E-Z)_APT_01.fid/4d-(E-Z)_APT_130-110ppm.mnova
- 13C-APT-NMR-3/4d-(E-Z)_APT_01.fid/4d-(E-Z)_APT_165-130ppm.mnova
- 13C-APT-NMR-3/4d-(E-Z)_APT_01.fid/fid
- 13C-APT-NMR-3/4d-(E-Z)_APT_01.fid/log
- 13C-APT-NMR-3/4d-(E-Z)_APT_01.fid/procpar
- 13C-APT-NMR-3/4d-(E-Z)_APT_01.fid/text
- 13C-APT-NMR-3/4e-(E)_APT_01.fid/
- 13C-APT-NMR-3/4e-(E)_APT_01.fid/4e-(E)_APT_01.mnova
- 13C-APT-NMR-3/4e-(E)_APT_01.fid/fid
- 13C-APT-NMR-3/4e-(E)_APT_01.fid/log
- 13C-APT-NMR-3/4e-(E)_APT_01.fid/procpar
- 13C-APT-NMR-3/4e-(E)_APT_01.fid/text
- 13C-APT-NMR-3/4e-(Z)_APT_01.fid/
- 13C-APT-NMR-3/4e-(Z)_APT_01.fid/4e-(Z)_APT_01.mnova
- 13C-APT-NMR-3/4e-(Z)_APT_01.fid/fid
- 13C-APT-NMR-3/4e-(Z)_APT_01.fid/log
- 13C-APT-NMR-3/4e-(Z)_APT_01.fid/procpar
- 13C-APT-NMR-3/4e-(Z)_APT_01.fid/text
- 13C-APT-NMR-3/4f-(E)_APT_01.fid/
- 13C-APT-NMR-3/4f-(E)_APT_01.fid/4f-(E)_APT_01.mnova
- 13C-APT-NMR-3/4f-(E)_APT_01.fid/fid
- 13C-APT-NMR-3/4f-(E)_APT_01.fid/log
- 13C-APT-NMR-3/4f-(E)_APT_01.fid/procpar
- 13C-APT-NMR-3/4f-(E)_APT_01.fid/text
- 13C-APT-NMR-3/4f-(Z)_APT_01.fid/
- 13C-APT-NMR-3/4f-(Z)_APT_01.fid/4f-(Z)_APT_01.mnova
- 13C-APT-NMR-3/4f-(Z)_APT_01.fid/fid
- 13C-APT-NMR-3/4f-(Z)_APT_01.fid/fort.666
- 13C-APT-NMR-3/4f-(Z)_APT_01.fid/log
- 13C-APT-NMR-3/4f-(Z)_APT_01.fid/procpar
- 13C-APT-NMR-3/4f-(Z)_APT_01.fid/text
- 13C-APT-NMR-3/5a_APT_01.fid/
- 13C-APT-NMR-3/5a_APT_01.fid/5a_APT_01.mnova
- 13C-APT-NMR-3/5a_APT_01.fid/fid
- 13C-APT-NMR-3/5a_APT_01.fid/log
- 13C-APT-NMR-3/5a_APT_01.fid/procpar
- 13C-APT-NMR-3/5a_APT_01.fid/text
- 13C-APT-NMR-3/6a-(E)_APT_01.fid/
- 13C-APT-NMR-3/6a-(E)_APT_01.fid/6a-(E)_APT_01.mnova
- 13C-APT-NMR-3/6a-(E)_APT_01.fid/fid
- 13C-APT-NMR-3/6a-(E)_APT_01.fid/log
- 13C-APT-NMR-3/6a-(E)_APT_01.fid/procpar
- 13C-APT-NMR-3/6a-(E)_APT_01.fid/text
- 13C-APT-NMR-3/6a-(Z)_APT_01.fid/
- 13C-APT-NMR-3/6a-(Z)_APT_01.fid/6a-(Z)_APT_01.mnova
- 13C-APT-NMR-3/6a-(Z)_APT_01.fid/fid
- 13C-APT-NMR-3/6a-(Z)_APT_01.fid/log
- 13C-APT-NMR-3/6a-(Z)_APT_01.fid/procpar
- 13C-APT-NMR-3/6a-(Z)_APT_01.fid/text
- 13C-APT-NMR-3/S1d_APT_01.fid/
- 13C-APT-NMR-3/S1d_APT_01.fid/fid
- 13C-APT-NMR-3/S1d_APT_01.fid/log
- 13C-APT-NMR-3/S1d_APT_01.fid/procpar
- 13C-APT-NMR-3/S1d_APT_01.fid/S1d_APT_01.mnova
- 13C-APT-NMR-3/S1d_APT_01.fid/text
- 13C-APT-NMR-3/S1g_APT_01.fid/
- 13C-APT-NMR-3/S1g_APT_01.fid/fid
- 13C-APT-NMR-3/S1g_APT_01.fid/log
- 13C-APT-NMR-3/S1g_APT_01.fid/procpar
- 13C-APT-NMR-3/S1g_APT_01.fid/S1g_APT_01.mnova
- 13C-APT-NMR-3/S1g_APT_01.fid/text
- 13C-APT-NMR-3/S1h_APT_01.fid/
- 13C-APT-NMR-3/S1h_APT_01.fid/fid
- 13C-APT-NMR-3/S1h_APT_01.fid/log
- 13C-APT-NMR-3/S1h_APT_01.fid/procpar
- 13C-APT-NMR-3/S1h_APT_01.fid/S1h_APT_01.mnova
- 13C-APT-NMR-3/S1h_APT_01.fid/text
- 13C-APT-NMR-3/S3b_APT_01.fid/
- 13C-APT-NMR-3/S3b_APT_01.fid/fid
- 13C-APT-NMR-3/S3b_APT_01.fid/log
- 13C-APT-NMR-3/S3b_APT_01.fid/procpar
- 13C-APT-NMR-3/S3b_APT_01.fid/S3b_APT_01.mnova
- 13C-APT-NMR-3/S3b_APT_01.fid/text
- 13C-APT-NMR-3/S3c_APT_01.fid/
- 13C-APT-NMR-3/S3c_APT_01.fid/fid
- 13C-APT-NMR-3/S3c_APT_01.fid/log
- 13C-APT-NMR-3/S3c_APT_01.fid/procpar
- 13C-APT-NMR-3/S3c_APT_01.fid/S3c_APT_01.mnova
- 13C-APT-NMR-3/S3c_APT_01.fid/text
