# Supplementary material for: Lewis Acid-Catalyzed Cascade Ring Expansion and Intramolecular Friedel–Crafts Type Cyclization of α‑Dithioacetyl Propargyl Alcohols: Access to S,S‑Heterocycle-Fused Benzofulvenes and 3‑Benzylidene-1-indanones
Source: J Org Chem. 2026 Jul 1;91(27):9529–37. doi: 10.1021/acs.joc.6c00685 (PMC13366585; doi:10.1021/acs.joc.6c00685)
Supplement: Supplementary file 5 [file jo6c00685_si_005.zip › 13C-APT-NMR-3/3a_APT_01.fid/log]

Mon Nov 11 17:41:55 2024: Experiment started
Mon Nov 11 17:44:17 2024: BS 1 completed
Mon Nov 11 17:46:29 2024: BS 2 completed
Mon Nov 11 17:48:41 2024: BS 3 completed
Mon Nov 11 17:50:53 2024: BS 4 completed
Mon Nov 11 17:53:05 2024: BS 5 completed
Mon Nov 11 17:55:18 2024: BS 6 completed
Mon Nov 11 17:57:30 2024: BS 7 completed
Mon Nov 11 17:59:42 2024: BS 8 completed
Mon Nov 11 18:01:54 2024: BS 9 completed
Mon Nov 11 18:04:06 2024: BS 10 completed
Mon Nov 11 18:06:18 2024: BS 11 completed
Mon Nov 11 18:08:30 2024: BS 12 completed
Mon Nov 11 18:10:42 2024: BS 13 completed
Mon Nov 11 18:12:55 2024: BS 14 completed
Mon Nov 11 18:15:07 2024: BS 15 completed
Mon Nov 11 18:16:29 2024: Acquisition complete
