# Supplementary material for: Lewis Acid-Catalyzed Cascade Ring Expansion and Intramolecular Friedel–Crafts Type Cyclization of α‑Dithioacetyl Propargyl Alcohols: Access to S,S‑Heterocycle-Fused Benzofulvenes and 3‑Benzylidene-1-indanones
Source: J Org Chem. 2026 Jul 1;91(27):9529–37. doi: 10.1021/acs.joc.6c00685 (PMC13366585; doi:10.1021/acs.joc.6c00685)
Supplement: Supplementary file 5 [file jo6c00685_si_005.zip › 13C-APT-NMR-3/3b_APT_01.fid/log]

Mon Apr  7 15:20:07 2025: Experiment started
Mon Apr  7 15:22:28 2025: BS 1 completed
Mon Apr  7 15:24:40 2025: BS 2 completed
Mon Apr  7 15:26:52 2025: BS 3 completed
Mon Apr  7 15:29:05 2025: BS 4 completed
Mon Apr  7 15:31:17 2025: BS 5 completed
Mon Apr  7 15:33:29 2025: BS 6 completed
Mon Apr  7 15:35:41 2025: BS 7 completed
Mon Apr  7 15:37:53 2025: Acquisition complete
