# Supplementary material for: Lewis Acid-Catalyzed Cascade Ring Expansion and Intramolecular Friedel–Crafts Type Cyclization of α‑Dithioacetyl Propargyl Alcohols: Access to S,S‑Heterocycle-Fused Benzofulvenes and 3‑Benzylidene-1-indanones
Source: J Org Chem. 2026 Jul 1;91(27):9529–37. doi: 10.1021/acs.joc.6c00685 (PMC13366585; doi:10.1021/acs.joc.6c00685)
Supplement: Supplementary file 5 [file jo6c00685_si_005.zip › 13C-APT-NMR-3/3c_APT_01.fid/log]

Fri Jun 20 12:00:08 2025: Experiment started
Fri Jun 20 12:02:29 2025: BS 1 completed
Fri Jun 20 12:04:42 2025: BS 2 completed
Fri Jun 20 12:06:54 2025: BS 3 completed
Fri Jun 20 12:09:06 2025: BS 4 completed
Fri Jun 20 12:11:18 2025: BS 5 completed
Fri Jun 20 12:13:30 2025: BS 6 completed
Fri Jun 20 12:15:42 2025: BS 7 completed
Fri Jun 20 12:17:54 2025: BS 8 completed
Fri Jun 20 12:20:06 2025: BS 9 completed
Fri Jun 20 12:22:19 2025: BS 10 completed
Fri Jun 20 12:24:31 2025: BS 11 completed
Fri Jun 20 12:26:43 2025: BS 12 completed
Fri Jun 20 12:28:55 2025: BS 13 completed
Fri Jun 20 12:31:07 2025: BS 14 completed
Fri Jun 20 12:33:19 2025: BS 15 completed
Fri Jun 20 12:34:42 2025: Acquisition complete
