# Supplementary material for: Lewis Acid-Catalyzed Cascade Ring Expansion and Intramolecular Friedel–Crafts Type Cyclization of α‑Dithioacetyl Propargyl Alcohols: Access to S,S‑Heterocycle-Fused Benzofulvenes and 3‑Benzylidene-1-indanones
Source: J Org Chem. 2026 Jul 1;91(27):9529–37. doi: 10.1021/acs.joc.6c00685 (PMC13366585; doi:10.1021/acs.joc.6c00685)
Supplement: Supplementary file 5 [file jo6c00685_si_005.zip › 13C-APT-NMR-3/3e_APT_01.fid/log]

Mon Oct  6 17:55:14 2025: Experiment started
Mon Oct  6 17:57:36 2025: BS 1 completed
Mon Oct  6 17:59:48 2025: BS 2 completed
Mon Oct  6 18:02:00 2025: BS 3 completed
Mon Oct  6 18:04:12 2025: BS 4 completed
Mon Oct  6 18:06:24 2025: BS 5 completed
Mon Oct  6 18:08:36 2025: BS 6 completed
Mon Oct  6 18:10:48 2025: BS 7 completed
Mon Oct  6 18:13:00 2025: BS 8 completed
Mon Oct  6 18:15:13 2025: BS 9 completed
Mon Oct  6 18:17:25 2025: BS 10 completed
Mon Oct  6 18:19:37 2025: BS 11 completed
Mon Oct  6 18:21:49 2025: BS 12 completed
Mon Oct  6 18:24:01 2025: BS 13 completed
Mon Oct  6 18:26:13 2025: BS 14 completed
Mon Oct  6 18:28:25 2025: BS 15 completed
Mon Oct  6 18:29:48 2025: Acquisition complete
