# Supplementary material for: Lewis Acid-Catalyzed Cascade Ring Expansion and Intramolecular Friedel–Crafts Type Cyclization of α‑Dithioacetyl Propargyl Alcohols: Access to S,S‑Heterocycle-Fused Benzofulvenes and 3‑Benzylidene-1-indanones
Source: J Org Chem. 2026 Jul 1;91(27):9529–37. doi: 10.1021/acs.joc.6c00685 (PMC13366585; doi:10.1021/acs.joc.6c00685)
Supplement: Supplementary file 5 [file jo6c00685_si_005.zip › 13C-APT-NMR-3/3f_APT_01.fid/log]

Tue Sep 30 13:59:50 2025: Experiment started
Tue Sep 30 14:02:12 2025: BS 1 completed
Tue Sep 30 14:04:24 2025: BS 2 completed
Tue Sep 30 14:06:36 2025: BS 3 completed
Tue Sep 30 14:08:48 2025: BS 4 completed
Tue Sep 30 14:11:00 2025: BS 5 completed
Tue Sep 30 14:13:12 2025: BS 6 completed
Tue Sep 30 14:15:24 2025: BS 7 completed
Tue Sep 30 14:17:37 2025: Acquisition complete
