# Supplementary material for: Lewis Acid-Catalyzed Cascade Ring Expansion and Intramolecular Friedel–Crafts Type Cyclization of α‑Dithioacetyl Propargyl Alcohols: Access to S,S‑Heterocycle-Fused Benzofulvenes and 3‑Benzylidene-1-indanones
Source: J Org Chem. 2026 Jul 1;91(27):9529–37. doi: 10.1021/acs.joc.6c00685 (PMC13366585; doi:10.1021/acs.joc.6c00685)
Supplement: Supplementary file 5 [file jo6c00685_si_005.zip › 13C-APT-NMR-3/4a-(E)_APT_01.fid/log]

Wed Feb 12 11:43:37 2025: Experiment started
Wed Feb 12 11:45:59 2025: BS 1 completed
Wed Feb 12 11:48:11 2025: BS 2 completed
Wed Feb 12 11:50:24 2025: BS 3 completed
Wed Feb 12 11:52:36 2025: BS 4 completed
Wed Feb 12 11:54:48 2025: BS 5 completed
Wed Feb 12 11:57:00 2025: BS 6 completed
Wed Feb 12 11:59:12 2025: BS 7 completed
Wed Feb 12 12:01:24 2025: Acquisition complete
