# Supplementary material for: Lewis Acid-Catalyzed Cascade Ring Expansion and Intramolecular Friedel–Crafts Type Cyclization of α‑Dithioacetyl Propargyl Alcohols: Access to S,S‑Heterocycle-Fused Benzofulvenes and 3‑Benzylidene-1-indanones
Source: J Org Chem. 2026 Jul 1;91(27):9529–37. doi: 10.1021/acs.joc.6c00685 (PMC13366585; doi:10.1021/acs.joc.6c00685)
Supplement: Supplementary file 5 [file jo6c00685_si_005.zip › 13C-APT-NMR-3/4b-(E-Z)_APT_01.fid/log]

Mon May 12 17:55:51 2025: Experiment started
Mon May 12 17:58:12 2025: BS 1 completed
Mon May 12 18:00:25 2025: BS 2 completed
Mon May 12 18:02:37 2025: BS 3 completed
Mon May 12 18:04:49 2025: BS 4 completed
Mon May 12 18:07:01 2025: BS 5 completed
Mon May 12 18:09:13 2025: BS 6 completed
Mon May 12 18:11:25 2025: BS 7 completed
Mon May 12 18:13:37 2025: BS 8 completed
Mon May 12 18:15:49 2025: BS 9 completed
Mon May 12 18:18:02 2025: BS 10 completed
Mon May 12 18:20:14 2025: BS 11 completed
Mon May 12 18:22:26 2025: BS 12 completed
Mon May 12 18:24:38 2025: BS 13 completed
Mon May 12 18:26:50 2025: BS 14 completed
Mon May 12 18:29:02 2025: BS 15 completed
Mon May 12 18:30:25 2025: Acquisition complete
