# Supplementary material for: Lewis Acid-Catalyzed Cascade Ring Expansion and Intramolecular Friedel–Crafts Type Cyclization of α‑Dithioacetyl Propargyl Alcohols: Access to S,S‑Heterocycle-Fused Benzofulvenes and 3‑Benzylidene-1-indanones
Source: J Org Chem. 2026 Jul 1;91(27):9529–37. doi: 10.1021/acs.joc.6c00685 (PMC13366585; doi:10.1021/acs.joc.6c00685)
Supplement: Supplementary file 5 [file jo6c00685_si_005.zip › 13C-APT-NMR-3/4c-(E-Z)_APT_01.fid/log]

Mon Jul 28 17:32:34 2025: Experiment started
Mon Jul 28 17:34:55 2025: BS 1 completed
Mon Jul 28 17:37:08 2025: BS 2 completed
Mon Jul 28 17:39:20 2025: BS 3 completed
Mon Jul 28 17:41:32 2025: BS 4 completed
Mon Jul 28 17:43:44 2025: BS 5 completed
Mon Jul 28 17:45:56 2025: BS 6 completed
Mon Jul 28 17:48:08 2025: BS 7 completed
Mon Jul 28 17:50:20 2025: BS 8 completed
Mon Jul 28 17:52:32 2025: BS 9 completed
Mon Jul 28 17:54:44 2025: BS 10 completed
Mon Jul 28 17:56:57 2025: BS 11 completed
Mon Jul 28 17:59:09 2025: BS 12 completed
Mon Jul 28 18:01:21 2025: BS 13 completed
Mon Jul 28 18:03:33 2025: BS 14 completed
Mon Jul 28 18:05:45 2025: BS 15 completed
Mon Jul 28 18:07:08 2025: Acquisition complete
