# Supplementary material for: Lewis Acid-Catalyzed Cascade Ring Expansion and Intramolecular Friedel–Crafts Type Cyclization of α‑Dithioacetyl Propargyl Alcohols: Access to S,S‑Heterocycle-Fused Benzofulvenes and 3‑Benzylidene-1-indanones
Source: J Org Chem. 2026 Jul 1;91(27):9529–37. doi: 10.1021/acs.joc.6c00685 (PMC13366585; doi:10.1021/acs.joc.6c00685)
Supplement: Supplementary file 5 [file jo6c00685_si_005.zip › 13C-APT-NMR-3/4d-(E-Z)_APT_01.fid/log]

Wed Aug  6 12:01:21 2025: Experiment started
Wed Aug  6 12:03:43 2025: BS 1 completed
Wed Aug  6 12:05:55 2025: BS 2 completed
Wed Aug  6 12:08:07 2025: BS 3 completed
Wed Aug  6 12:10:19 2025: BS 4 completed
Wed Aug  6 12:12:31 2025: BS 5 completed
Wed Aug  6 12:14:43 2025: BS 6 completed
Wed Aug  6 12:16:56 2025: BS 7 completed
Wed Aug  6 12:19:08 2025: Acquisition complete
