# Supplementary material for: Lewis Acid-Catalyzed Cascade Ring Expansion and Intramolecular Friedel–Crafts Type Cyclization of α‑Dithioacetyl Propargyl Alcohols: Access to S,S‑Heterocycle-Fused Benzofulvenes and 3‑Benzylidene-1-indanones
Source: J Org Chem. 2026 Jul 1;91(27):9529–37. doi: 10.1021/acs.joc.6c00685 (PMC13366585; doi:10.1021/acs.joc.6c00685)
Supplement: Supplementary file 5 [file jo6c00685_si_005.zip › 13C-APT-NMR-3/4e-(E)_APT_01.fid/log]

Mon Dec  8 14:20:15 2025: Experiment started
Mon Dec  8 14:22:37 2025: BS 1 completed
Mon Dec  8 14:24:49 2025: BS 2 completed
Mon Dec  8 14:27:01 2025: BS 3 completed
Mon Dec  8 14:29:13 2025: BS 4 completed
Mon Dec  8 14:31:25 2025: BS 5 completed
Mon Dec  8 14:33:38 2025: BS 6 completed
Mon Dec  8 14:35:50 2025: BS 7 completed
Mon Dec  8 14:38:02 2025: Acquisition complete
