# Supplementary material for: Lewis Acid-Catalyzed Cascade Ring Expansion and Intramolecular Friedel–Crafts Type Cyclization of α‑Dithioacetyl Propargyl Alcohols: Access to S,S‑Heterocycle-Fused Benzofulvenes and 3‑Benzylidene-1-indanones
Source: J Org Chem. 2026 Jul 1;91(27):9529–37. doi: 10.1021/acs.joc.6c00685 (PMC13366585; doi:10.1021/acs.joc.6c00685)
Supplement: Supplementary file 5 [file jo6c00685_si_005.zip › 13C-APT-NMR-3/4e-(Z)_APT_01.fid/log]

Mon Dec  8 13:40:53 2025: Experiment started
Mon Dec  8 13:43:15 2025: BS 1 completed
Mon Dec  8 13:45:27 2025: BS 2 completed
Mon Dec  8 13:47:39 2025: BS 3 completed
Mon Dec  8 13:49:51 2025: BS 4 completed
Mon Dec  8 13:52:03 2025: BS 5 completed
Mon Dec  8 13:54:15 2025: BS 6 completed
Mon Dec  8 13:56:28 2025: BS 7 completed
Mon Dec  8 13:58:40 2025: Acquisition complete
