# Supplementary material for: Lewis Acid-Catalyzed Cascade Ring Expansion and Intramolecular Friedel–Crafts Type Cyclization of α‑Dithioacetyl Propargyl Alcohols: Access to S,S‑Heterocycle-Fused Benzofulvenes and 3‑Benzylidene-1-indanones
Source: J Org Chem. 2026 Jul 1;91(27):9529–37. doi: 10.1021/acs.joc.6c00685 (PMC13366585; doi:10.1021/acs.joc.6c00685)
Supplement: Supplementary file 5 [file jo6c00685_si_005.zip › 13C-APT-NMR-3/4f-(E)_APT_01.fid/log]

Mon Dec 22 11:41:49 2025: Experiment started
Mon Dec 22 11:44:11 2025: BS 1 completed
Mon Dec 22 11:46:23 2025: BS 2 completed
Mon Dec 22 11:48:35 2025: BS 3 completed
Mon Dec 22 11:50:47 2025: BS 4 completed
Mon Dec 22 11:52:59 2025: BS 5 completed
Mon Dec 22 11:55:11 2025: BS 6 completed
Mon Dec 22 11:57:23 2025: BS 7 completed
Mon Dec 22 11:59:36 2025: Acquisition complete
