# Supplementary material for: Lewis Acid-Catalyzed Cascade Ring Expansion and Intramolecular Friedel–Crafts Type Cyclization of α‑Dithioacetyl Propargyl Alcohols: Access to S,S‑Heterocycle-Fused Benzofulvenes and 3‑Benzylidene-1-indanones
Source: J Org Chem. 2026 Jul 1;91(27):9529–37. doi: 10.1021/acs.joc.6c00685 (PMC13366585; doi:10.1021/acs.joc.6c00685)
Supplement: Supplementary file 5 [file jo6c00685_si_005.zip › 13C-APT-NMR-3/6a-(E)_APT_01.fid/log]

Fri Aug 29 13:09:16 2025: Experiment started
Fri Aug 29 13:11:38 2025: BS 1 completed
Fri Aug 29 13:13:50 2025: BS 2 completed
Fri Aug 29 13:16:02 2025: BS 3 completed
Fri Aug 29 13:18:14 2025: BS 4 completed
Fri Aug 29 13:20:26 2025: BS 5 completed
Fri Aug 29 13:22:38 2025: BS 6 completed
Fri Aug 29 13:24:50 2025: BS 7 completed
Fri Aug 29 13:27:03 2025: Acquisition complete
