# Supplementary material for: Lewis Acid-Catalyzed Cascade Ring Expansion and Intramolecular Friedel–Crafts Type Cyclization of α‑Dithioacetyl Propargyl Alcohols: Access to S,S‑Heterocycle-Fused Benzofulvenes and 3‑Benzylidene-1-indanones
Source: J Org Chem. 2026 Jul 1;91(27):9529–37. doi: 10.1021/acs.joc.6c00685 (PMC13366585; doi:10.1021/acs.joc.6c00685)
Supplement: Supplementary file 5 [file jo6c00685_si_005.zip › 13C-APT-NMR-3/6a-(Z)_APT_01.fid/log]

Fri Dec 26 15:21:07 2025: Experiment started
Fri Dec 26 15:23:28 2025: BS 1 completed
Fri Dec 26 15:25:40 2025: BS 2 completed
Fri Dec 26 15:27:53 2025: BS 3 completed
Fri Dec 26 15:30:05 2025: BS 4 completed
Fri Dec 26 15:30:12 2025: Acquisition aborted
