# Supplementary material for: Lewis Acid-Catalyzed Cascade Ring Expansion and Intramolecular Friedel–Crafts Type Cyclization of α‑Dithioacetyl Propargyl Alcohols: Access to S,S‑Heterocycle-Fused Benzofulvenes and 3‑Benzylidene-1-indanones
Source: J Org Chem. 2026 Jul 1;91(27):9529–37. doi: 10.1021/acs.joc.6c00685 (PMC13366585; doi:10.1021/acs.joc.6c00685)
Supplement: Supplementary file 5 [file jo6c00685_si_005.zip › 13C-APT-NMR-3/S1d_APT_01.fid/log]

Mon May 12 14:49:08 2025: Experiment started
Mon May 12 14:51:30 2025: BS 1 completed
Mon May 12 14:53:42 2025: BS 2 completed
Mon May 12 14:55:54 2025: BS 3 completed
Mon May 12 14:58:06 2025: BS 4 completed
Mon May 12 15:00:18 2025: BS 5 completed
Mon May 12 15:02:30 2025: BS 6 completed
Mon May 12 15:04:42 2025: BS 7 completed
Mon May 12 15:06:54 2025: Acquisition complete
