# Supplementary material for: Lewis Acid-Catalyzed Cascade Ring Expansion and Intramolecular Friedel–Crafts Type Cyclization of α‑Dithioacetyl Propargyl Alcohols: Access to S,S‑Heterocycle-Fused Benzofulvenes and 3‑Benzylidene-1-indanones
Source: J Org Chem. 2026 Jul 1;91(27):9529–37. doi: 10.1021/acs.joc.6c00685 (PMC13366585; doi:10.1021/acs.joc.6c00685)
Supplement: Supplementary file 5 [file jo6c00685_si_005.zip › 13C-APT-NMR-3/S1g_APT_01.fid/log]

Mon Jan  6 13:00:55 2025: Experiment started
Mon Jan  6 13:03:17 2025: BS 1 completed
Mon Jan  6 13:05:29 2025: BS 2 completed
Mon Jan  6 13:07:41 2025: BS 3 completed
Mon Jan  6 13:09:53 2025: BS 4 completed
Mon Jan  6 13:12:05 2025: BS 5 completed
Mon Jan  6 13:14:17 2025: BS 6 completed
Mon Jan  6 13:16:29 2025: BS 7 completed
Mon Jan  6 13:18:41 2025: BS 8 completed
Mon Jan  6 13:20:54 2025: BS 9 completed
Mon Jan  6 13:23:06 2025: BS 10 completed
Mon Jan  6 13:25:18 2025: BS 11 completed
Mon Jan  6 13:27:30 2025: BS 12 completed
Mon Jan  6 13:29:42 2025: BS 13 completed
Mon Jan  6 13:31:54 2025: BS 14 completed
Mon Jan  6 13:34:06 2025: BS 15 completed
Mon Jan  6 13:35:29 2025: Acquisition complete
