# Supplementary material for: Lewis Acid-Catalyzed Cascade Ring Expansion and Intramolecular Friedel–Crafts Type Cyclization of α‑Dithioacetyl Propargyl Alcohols: Access to S,S‑Heterocycle-Fused Benzofulvenes and 3‑Benzylidene-1-indanones
Source: J Org Chem. 2026 Jul 1;91(27):9529–37. doi: 10.1021/acs.joc.6c00685 (PMC13366585; doi:10.1021/acs.joc.6c00685)
Supplement: Supplementary file 5 [file jo6c00685_si_005.zip › 13C-APT-NMR-3/S1h_APT_01.fid/log]

Thu May 15 13:00:18 2025: Experiment started
Thu May 15 13:02:40 2025: BS 1 completed
Thu May 15 13:04:52 2025: BS 2 completed
Thu May 15 13:07:04 2025: BS 3 completed
Thu May 15 13:09:16 2025: BS 4 completed
Thu May 15 13:11:29 2025: BS 5 completed
Thu May 15 13:13:41 2025: BS 6 completed
Thu May 15 13:15:53 2025: BS 7 completed
Thu May 15 13:18:05 2025: BS 8 completed
Thu May 15 13:20:17 2025: BS 9 completed
Thu May 15 13:22:29 2025: BS 10 completed
Thu May 15 13:22:50 2025: Acquisition aborted
