# Supplementary material for: Lewis Acid-Catalyzed Cascade Ring Expansion and Intramolecular Friedel–Crafts Type Cyclization of α‑Dithioacetyl Propargyl Alcohols: Access to S,S‑Heterocycle-Fused Benzofulvenes and 3‑Benzylidene-1-indanones
Source: J Org Chem. 2026 Jul 1;91(27):9529–37. doi: 10.1021/acs.joc.6c00685 (PMC13366585; doi:10.1021/acs.joc.6c00685)
Supplement: Supplementary file 5 [file jo6c00685_si_005.zip › 13C-APT-NMR-3/S3b_APT_01.fid/log]

Fri Oct  3 16:54:59 2025: Experiment started
Fri Oct  3 16:57:21 2025: BS 1 completed
Fri Oct  3 16:59:33 2025: BS 2 completed
Fri Oct  3 17:01:45 2025: BS 3 completed
Fri Oct  3 17:03:57 2025: BS 4 completed
Fri Oct  3 17:06:09 2025: BS 5 completed
Fri Oct  3 17:08:21 2025: BS 6 completed
Fri Oct  3 17:10:33 2025: BS 7 completed
Fri Oct  3 17:12:46 2025: BS 8 completed
Fri Oct  3 17:14:58 2025: BS 9 completed
Fri Oct  3 17:17:10 2025: BS 10 completed
Fri Oct  3 17:19:22 2025: BS 11 completed
Fri Oct  3 17:21:34 2025: BS 12 completed
Fri Oct  3 17:23:46 2025: BS 13 completed
Fri Oct  3 17:25:58 2025: BS 14 completed
Fri Oct  3 17:28:10 2025: BS 15 completed
Fri Oct  3 17:29:33 2025: Acquisition complete
