# Supplementary material for: Lewis Acid-Catalyzed Cascade Ring Expansion and Intramolecular Friedel–Crafts Type Cyclization of α‑Dithioacetyl Propargyl Alcohols: Access to S,S‑Heterocycle-Fused Benzofulvenes and 3‑Benzylidene-1-indanones
Source: J Org Chem. 2026 Jul 1;91(27):9529–37. doi: 10.1021/acs.joc.6c00685 (PMC13366585; doi:10.1021/acs.joc.6c00685)
Supplement: Supplementary file 6 [file jo6c00685_si_006.zip]

Archive with 569 entries (474 files):
- 1H NMR/
- 1H NMR/1a_PROTON_01.fid/
- 1H NMR/1a_PROTON_01.fid/1a_PROTON_01.mnova
- 1H NMR/1a_PROTON_01.fid/fid
- 1H NMR/1a_PROTON_01.fid/log
- 1H NMR/1a_PROTON_01.fid/procpar
- 1H NMR/1a_PROTON_01.fid/text
- 1H NMR/1b_PROTON_01.fid/
- 1H NMR/1b_PROTON_01.fid/1b_PROTON_01.mnova
- 1H NMR/1b_PROTON_01.fid/fid
- 1H NMR/1b_PROTON_01.fid/log
- 1H NMR/1b_PROTON_01.fid/procpar
- 1H NMR/1b_PROTON_01.fid/text
- 1H NMR/1c_PROTON_01.fid/
- 1H NMR/1c_PROTON_01.fid/1c_PROTON_01.mnova
- 1H NMR/1c_PROTON_01.fid/fid
- 1H NMR/1c_PROTON_01.fid/log
- 1H NMR/1c_PROTON_01.fid/procpar
- 1H NMR/1c_PROTON_01.fid/text
- 1H NMR/1d_PROTON_01.fid/
- 1H NMR/1d_PROTON_01.fid/1d_PROTON_01.mnova
- 1H NMR/1d_PROTON_01.fid/fid
- 1H NMR/1d_PROTON_01.fid/log
- 1H NMR/1d_PROTON_01.fid/procpar
- 1H NMR/1d_PROTON_01.fid/text
- 1H NMR/1e_PROTON_01.fid/
- 1H NMR/1e_PROTON_01.fid/1e_PROTON_01.mnova
- 1H NMR/1e_PROTON_01.fid/fid
- 1H NMR/1e_PROTON_01.fid/log
- 1H NMR/1e_PROTON_01.fid/procpar
- 1H NMR/1e_PROTON_01.fid/text
- 1H NMR/1f_PROTON_01.fid/
- 1H NMR/1f_PROTON_01.fid/1f_PROTON_01.mnova
- 1H NMR/1f_PROTON_01.fid/fid
- 1H NMR/1f_PROTON_01.fid/log
- 1H NMR/1f_PROTON_01.fid/procpar
- 1H NMR/1f_PROTON_01.fid/text
- 1H NMR/1g_PROTON_01.fid/
- 1H NMR/1g_PROTON_01.fid/1g_PROTON_01.mnova
- 1H NMR/1g_PROTON_01.fid/fid
- 1H NMR/1g_PROTON_01.fid/log
- 1H NMR/1g_PROTON_01.fid/procpar
- 1H NMR/1g_PROTON_01.fid/text
- 1H NMR/1h_PROTON_01.fid/
- 1H NMR/1h_PROTON_01.fid/1h_PROTON_01.mnova
- 1H NMR/1h_PROTON_01.fid/fid
- 1H NMR/1h_PROTON_01.fid/log
- 1H NMR/1h_PROTON_01.fid/procpar
- 1H NMR/1h_PROTON_01.fid/text
- 1H NMR/1i_PROTON_01.fid/
- 1H NMR/1i_PROTON_01.fid/1i_PROTON_01.mnova
- 1H NMR/1i_PROTON_01.fid/fid
- 1H NMR/1i_PROTON_01.fid/log
- 1H NMR/1i_PROTON_01.fid/procpar
- 1H NMR/1i_PROTON_01.fid/text
- 1H NMR/1j_PROTON_01.fid/
- 1H NMR/1j_PROTON_01.fid/1j_PROTON_01.mnova
- 1H NMR/1j_PROTON_01.fid/fid
- 1H NMR/1j_PROTON_01.fid/log
- 1H NMR/1j_PROTON_01.fid/procpar
- 1H NMR/1j_PROTON_01.fid/text
- 1H NMR/1k_PROTON_01.fid/
- 1H NMR/1k_PROTON_01.fid/1k_PROTON_01.mnova
- 1H NMR/1k_PROTON_01.fid/fid
- 1H NMR/1k_PROTON_01.fid/log
- 1H NMR/1k_PROTON_01.fid/procpar
- 1H NMR/1k_PROTON_01.fid/text
- 1H NMR/1l_PROTON_01.fid/
- 1H NMR/1l_PROTON_01.fid/1l_PROTON_01.mnova
- 1H NMR/1l_PROTON_01.fid/fid
- 1H NMR/1l_PROTON_01.fid/log
- 1H NMR/1l_PROTON_01.fid/procpar
- 1H NMR/1l_PROTON_01.fid/text
- 1H NMR/1m_PROTON_01.fid/
- 1H NMR/1m_PROTON_01.fid/1m_PROTON_01.mnova
- 1H NMR/1m_PROTON_01.fid/fid
- 1H NMR/1m_PROTON_01.fid/log
- 1H NMR/1m_PROTON_01.fid/procpar
- 1H NMR/1m_PROTON_01.fid/text
- 1H NMR/1n_PROTON_01.fid/
- 1H NMR/1n_PROTON_01.fid/1n_PROTON_01.mnova
- 1H NMR/1n_PROTON_01.fid/fid
- 1H NMR/1n_PROTON_01.fid/log
- 1H NMR/1n_PROTON_01.fid/procpar
- 1H NMR/1n_PROTON_01.fid/text
- 1H NMR/1o_PROTON_01.fid/
- 1H NMR/1o_PROTON_01.fid/1o_PROTON_01.mnova
- 1H NMR/1o_PROTON_01.fid/fid
- 1H NMR/1o_PROTON_01.fid/log
- 1H NMR/1o_PROTON_01.fid/procpar
- 1H NMR/1o_PROTON_01.fid/text
- 1H NMR/1p_PROTON_01.fid/
- 1H NMR/1p_PROTON_01.fid/1p_PROTON_01.mnova
- 1H NMR/1p_PROTON_01.fid/fid
- 1H NMR/1p_PROTON_01.fid/log
- 1H NMR/1p_PROTON_01.fid/procpar
- 1H NMR/1p_PROTON_01.fid/text
- 1H NMR/1q_PROTON_01.fid/
- 1H NMR/1q_PROTON_01.fid/1q_PROTON_01.mnova
- 1H NMR/1q_PROTON_01.fid/fid
- 1H NMR/1q_PROTON_01.fid/log
- 1H NMR/1q_PROTON_01.fid/procpar
- 1H NMR/1q_PROTON_01.fid/text
- 1H NMR/1r_PROTON_01.fid/
- 1H NMR/1r_PROTON_01.fid/1r_PROTON_01.mnova
- 1H NMR/1r_PROTON_01.fid/fid
- 1H NMR/1r_PROTON_01.fid/log
- 1H NMR/1r_PROTON_01.fid/procpar
- 1H NMR/1r_PROTON_01.fid/text
- 1H NMR/1s_PROTON_01.fid/
- 1H NMR/1s_PROTON_01.fid/1s_PROTON_01.mnova
- 1H NMR/1s_PROTON_01.fid/fid
- 1H NMR/1s_PROTON_01.fid/log
- 1H NMR/1s_PROTON_01.fid/procpar
- 1H NMR/1s_PROTON_01.fid/text
- 1H NMR/1t_PROTON_01.fid/
- 1H NMR/1t_PROTON_01.fid/1t_PROTON_01.mnova
- 1H NMR/1t_PROTON_01.fid/fid
- 1H NMR/1t_PROTON_01.fid/fort.666
- 1H NMR/1t_PROTON_01.fid/log
- 1H NMR/1t_PROTON_01.fid/procpar
- 1H NMR/1t_PROTON_01.fid/text
- 1H NMR/1u_PROTON_01.fid/
- 1H NMR/1u_PROTON_01.fid/1u_PROTON_01.mnova
- 1H NMR/1u_PROTON_01.fid/fid
- 1H NMR/1u_PROTON_01.fid/log
- 1H NMR/1u_PROTON_01.fid/procpar
- 1H NMR/1u_PROTON_01.fid/text
- 1H NMR/1v_PROTON_01.fid/
- 1H NMR/1v_PROTON_01.fid/1v_PROTON_01.mnova
- 1H NMR/1v_PROTON_01.fid/fid
- 1H NMR/1v_PROTON_01.fid/log
- 1H NMR/1v_PROTON_01.fid/procpar
- 1H NMR/1v_PROTON_01.fid/text
- 1H NMR/2a'_PROTON_01.fid/
- 1H NMR/2a'_PROTON_01.fid/2a'_PROTON_01.mnova
- 1H NMR/2a'_PROTON_01.fid/fid
- 1H NMR/2a'_PROTON_01.fid/log
- 1H NMR/2a'_PROTON_01.fid/procpar
- 1H NMR/2a'_PROTON_01.fid/text
- 1H NMR/2a-(E)-H-D_PROTON_01.fid/
- 1H NMR/2a-(E)-H-D_PROTON_01.fid/2a-(E)-H-D_PROTON_01.mnova
- 1H NMR/2a-(E)-H-D_PROTON_01.fid/fid
- 1H NMR/2a-(E)-H-D_PROTON_01.fid/log
- 1H NMR/2a-(E)-H-D_PROTON_01.fid/procpar
- 1H NMR/2a-(E)-H-D_PROTON_01.fid/text
- 1H NMR/2a-(E)_PROTON_01.fid/
- 1H NMR/2a-(E)_PROTON_01.fid/2a-(E)_PROTON_01.mnova
- 1H NMR/2a-(E)_PROTON_01.fid/fid
- 1H NMR/2a-(E)_PROTON_01.fid/log
- 1H NMR/2a-(E)_PROTON_01.fid/procpar
- 1H NMR/2a-(E)_PROTON_01.fid/text
- 1H NMR/2a-(Z)_PROTON_01.fid/
- 1H NMR/2a-(Z)_PROTON_01.fid/2a-(Z)_PROTON_01.mnova
- 1H NMR/2a-(Z)_PROTON_01.fid/fid
- 1H NMR/2a-(Z)_PROTON_01.fid/log
- 1H NMR/2a-(Z)_PROTON_01.fid/procpar
- 1H NMR/2a-(Z)_PROTON_01.fid/text
- 1H NMR/2a-IV_PROTON_01.fid/
- 1H NMR/2a-IV_PROTON_01.fid/2a-IV_PROTON_01.mnova
- 1H NMR/2a-IV_PROTON_01.fid/fid
- 1H NMR/2a-IV_PROTON_01.fid/log
- 1H NMR/2a-IV_PROTON_01.fid/procpar
- 1H NMR/2a-IV_PROTON_01.fid/text
- 1H NMR/2b'_PROTON_01.fid/
- 1H NMR/2b'_PROTON_01.fid/2b'_PROTON_01.mnova
- 1H NMR/2b'_PROTON_01.fid/fid
- 1H NMR/2b'_PROTON_01.fid/log
- 1H NMR/2b'_PROTON_01.fid/procpar
- 1H NMR/2b'_PROTON_01.fid/text
- 1H NMR/2b-(E)-H-D_PROTON_01.fid/
- 1H NMR/2b-(E)-H-D_PROTON_01.fid/2b-(E)-H-D_PROTON_01.mnova
- 1H NMR/2b-(E)-H-D_PROTON_01.fid/fid
- 1H NMR/2b-(E)-H-D_PROTON_01.fid/log
- 1H NMR/2b-(E)-H-D_PROTON_01.fid/procpar
- 1H NMR/2b-(E)-H-D_PROTON_01.fid/text
- 1H NMR/2b-(E)_PROTON_01.fid/
- 1H NMR/2b-(E)_PROTON_01.fid/2b-(E)_PROTON_01.mnova
- 1H NMR/2b-(E)_PROTON_01.fid/fid
- 1H NMR/2b-(E)_PROTON_01.fid/log
- 1H NMR/2b-(E)_PROTON_01.fid/procpar
- 1H NMR/2b-(E)_PROTON_01.fid/text
- 1H NMR/2b-(Z)-H-D_PROTON_01.fid/
- 1H NMR/2b-(Z)-H-D_PROTON_01.fid/2b-(Z)-H-D_PROTON_01.mnova
- 1H NMR/2b-(Z)-H-D_PROTON_01.fid/fid
- 1H NMR/2b-(Z)-H-D_PROTON_01.fid/log
- 1H NMR/2b-(Z)-H-D_PROTON_01.fid/procpar
- 1H NMR/2b-(Z)-H-D_PROTON_01.fid/text
- 1H NMR/2b-(Z)_PROTON_01.fid/
- 1H NMR/2b-(Z)_PROTON_01.fid/2b-(Z)_PROTON_02.mnova
- 1H NMR/2b-(Z)_PROTON_01.fid/fid
- 1H NMR/2b-(Z)_PROTON_01.fid/log
- 1H NMR/2b-(Z)_PROTON_01.fid/procpar
- 1H NMR/2b-(Z)_PROTON_01.fid/text
- 1H NMR/2c'_PROTON_01.fid/
- 1H NMR/2c'_PROTON_01.fid/2c'_PROTON_01.mnova
- 1H NMR/2c'_PROTON_01.fid/fid
- 1H NMR/2c'_PROTON_01.fid/log
- 1H NMR/2c'_PROTON_01.fid/procpar
- 1H NMR/2c'_PROTON_01.fid/text
- 1H NMR/2c-(E)_PROTON_01.fid/
- 1H NMR/2c-(E)_PROTON_01.fid/2c-(E)_PROTON_01.mnova
- 1H NMR/2c-(E)_PROTON_01.fid/fid
- 1H NMR/2c-(E)_PROTON_01.fid/log
- 1H NMR/2c-(E)_PROTON_01.fid/procpar
- 1H NMR/2c-(E)_PROTON_01.fid/text
- 1H NMR/2c-(Z)_PROTON_01.fid/
- 1H NMR/2c-(Z)_PROTON_01.fid/2c-(Z)_PROTON_01.mnova
- 1H NMR/2c-(Z)_PROTON_01.fid/fid
- 1H NMR/2c-(Z)_PROTON_01.fid/log
- 1H NMR/2c-(Z)_PROTON_01.fid/procpar
- 1H NMR/2c-(Z)_PROTON_01.fid/text
- 1H NMR/2d'_PROTON_01.fid/
- 1H NMR/2d'_PROTON_01.fid/2d'_PROTON_01.mnova
- 1H NMR/2d'_PROTON_01.fid/fid
- 1H NMR/2d'_PROTON_01.fid/log
- 1H NMR/2d'_PROTON_01.fid/procpar
- 1H NMR/2d'_PROTON_01.fid/text
- 1H NMR/2d-(E)_PROTON_01.fid/
- 1H NMR/2d-(E)_PROTON_01.fid/2d-(E)_PROTON_01.mnova
- 1H NMR/2d-(E)_PROTON_01.fid/fid
- 1H NMR/2d-(E)_PROTON_01.fid/log
- 1H NMR/2d-(E)_PROTON_01.fid/procpar
- 1H NMR/2d-(E)_PROTON_01.fid/text
- 1H NMR/2d-(Z)_PROTON_01.fid/
- 1H NMR/2d-(Z)_PROTON_01.fid/2d-(Z)_PROTON_01.mnova
- 1H NMR/2d-(Z)_PROTON_01.fid/fid
- 1H NMR/2d-(Z)_PROTON_01.fid/log
- 1H NMR/2d-(Z)_PROTON_01.fid/procpar
- 1H NMR/2d-(Z)_PROTON_01.fid/text
- 1H NMR/2e'_PROTON_01.fid/
- 1H NMR/2e'_PROTON_01.fid/2e'_PROTON_01.mnova
- 1H NMR/2e'_PROTON_01.fid/fid
- 1H NMR/2e'_PROTON_01.fid/log
- 1H NMR/2e'_PROTON_01.fid/procpar
- 1H NMR/2e'_PROTON_01.fid/text
- 1H NMR/2e-(E)_PROTON_01.fid/
- 1H NMR/2e-(E)_PROTON_01.fid/2e-(E)_PROTON_01.mnova
- 1H NMR/2e-(E)_PROTON_01.fid/fid
- 1H NMR/2e-(E)_PROTON_01.fid/log
- 1H NMR/2e-(E)_PROTON_01.fid/procpar
- 1H NMR/2e-(E)_PROTON_01.fid/text
- 1H NMR/2e-(Z)_PROTON_01.fid/
- 1H NMR/2e-(Z)_PROTON_01.fid/2e-(Z)_PROTON_01.mnova
- 1H NMR/2e-(Z)_PROTON_01.fid/fid
- 1H NMR/2e-(Z)_PROTON_01.fid/log
- 1H NMR/2e-(Z)_PROTON_01.fid/procpar
- 1H NMR/2e-(Z)_PROTON_01.fid/text
- 1H NMR/2f-(E)_PROTON_01.fid/
- 1H NMR/2f-(E)_PROTON_01.fid/2f-(E)_PROTON_01.mnova
- 1H NMR/2f-(E)_PROTON_01.fid/fid
- 1H NMR/2f-(E)_PROTON_01.fid/log
- 1H NMR/2f-(E)_PROTON_01.fid/procpar
- 1H NMR/2f-(E)_PROTON_01.fid/text
- 1H NMR/2f-(Z)_PROTON_01.fid/
- 1H NMR/2f-(Z)_PROTON_01.fid/2f-(Z)_PROTON_01.mnova
- 1H NMR/2f-(Z)_PROTON_01.fid/fid
- 1H NMR/2f-(Z)_PROTON_01.fid/log
- 1H NMR/2f-(Z)_PROTON_01.fid/procpar
- 1H NMR/2f-(Z)_PROTON_01.fid/text
- 1H NMR/2g'_PROTON_01.fid/
- 1H NMR/2g'_PROTON_01.fid/2g'_PROTON_01.mnova
- 1H NMR/2g'_PROTON_01.fid/fid
- 1H NMR/2g'_PROTON_01.fid/log
- 1H NMR/2g'_PROTON_01.fid/procpar
- 1H NMR/2g'_PROTON_01.fid/text
- 1H NMR/2g-(E)_PROTON_01.fid/
- 1H NMR/2g-(E)_PROTON_01.fid/2g-(E)_PROTON_01.mnova
- 1H NMR/2g-(E)_PROTON_01.fid/fid
- 1H NMR/2g-(E)_PROTON_01.fid/log
- 1H NMR/2g-(E)_PROTON_01.fid/procpar
- 1H NMR/2g-(E)_PROTON_01.fid/text
- 1H NMR/2g-(Z)_PROTON_01.fid/
- 1H NMR/2g-(Z)_PROTON_01.fid/2g-(Z)_PROTON_01.mnova
- 1H NMR/2g-(Z)_PROTON_01.fid/fid
- 1H NMR/2g-(Z)_PROTON_01.fid/log
- 1H NMR/2g-(Z)_PROTON_01.fid/procpar
- 1H NMR/2g-(Z)_PROTON_01.fid/text
- 1H NMR/2h'_PROTON_01.fid/
- 1H NMR/2h'_PROTON_01.fid/2h'_PROTON_01.mnova
- 1H NMR/2h'_PROTON_01.fid/fid
- 1H NMR/2h'_PROTON_01.fid/log
- 1H NMR/2h'_PROTON_01.fid/procpar
- 1H NMR/2h'_PROTON_01.fid/text
- 1H NMR/2h-(E)_PROTON_01.fid/
- 1H NMR/2h-(E)_PROTON_01.fid/2h-(E)_PROTON_01.mnova
- 1H NMR/2h-(E)_PROTON_01.fid/fid
- 1H NMR/2h-(E)_PROTON_01.fid/log
- 1H NMR/2h-(E)_PROTON_01.fid/procpar
- 1H NMR/2h-(E)_PROTON_01.fid/text
- 1H NMR/2h-(Z)_PROTON_01.fid/
- 1H NMR/2h-(Z)_PROTON_01.fid/2h-(Z)_PROTON_01.mnova
- 1H NMR/2h-(Z)_PROTON_01.fid/fid
- 1H NMR/2h-(Z)_PROTON_01.fid/log
- 1H NMR/2h-(Z)_PROTON_01.fid/procpar
- 1H NMR/2h-(Z)_PROTON_01.fid/text
- 1H NMR/2i-(E-Z)_PROTON_01.fid/
- 1H NMR/2i-(E-Z)_PROTON_01.fid/2i-(E-Z)_PROTON_01.mnova
- 1H NMR/2i-(E-Z)_PROTON_01.fid/fid
- 1H NMR/2i-(E-Z)_PROTON_01.fid/log
[truncated: 269 more entries]
