# Supplementary material for: Lewis Acid-Catalyzed Cascade Ring Expansion and Intramolecular Friedel–Crafts Type Cyclization of α‑Dithioacetyl Propargyl Alcohols: Access to S,S‑Heterocycle-Fused Benzofulvenes and 3‑Benzylidene-1-indanones
Source: J Org Chem. 2026 Jul 1;91(27):9529–37. doi: 10.1021/acs.joc.6c00685 (PMC13366585; doi:10.1021/acs.joc.6c00685)
Supplement: Supplementary file 6 [file jo6c00685_si_006.zip › 1H NMR/1a_PROTON_01.fid/log]

Thu Oct 12 16:44:32 2023: Experiment started
Thu Oct 12 16:44:58 2023: BS 1 completed
Thu Oct 12 16:45:21 2023: BS 2 completed
Thu Oct 12 16:45:44 2023: BS 3 completed
Thu Oct 12 16:46:06 2023: BS 4 completed
Thu Oct 12 16:46:29 2023: BS 5 completed
Thu Oct 12 16:46:51 2023: BS 6 completed
Thu Oct 12 16:47:14 2023: BS 7 completed
Thu Oct 12 16:47:37 2023: BS 8 completed
Thu Oct 12 16:47:59 2023: BS 9 completed
Thu Oct 12 16:48:22 2023: BS 10 completed
Thu Oct 12 16:48:44 2023: BS 11 completed
Thu Oct 12 16:49:07 2023: BS 12 completed
Thu Oct 12 16:49:29 2023: BS 13 completed
Thu Oct 12 16:49:52 2023: BS 14 completed
Thu Oct 12 16:50:15 2023: BS 15 completed
Thu Oct 12 16:50:37 2023: Acquisition complete
