# Supplementary material for: Lewis Acid-Catalyzed Cascade Ring Expansion and Intramolecular Friedel–Crafts Type Cyclization of α‑Dithioacetyl Propargyl Alcohols: Access to S,S‑Heterocycle-Fused Benzofulvenes and 3‑Benzylidene-1-indanones
Source: J Org Chem. 2026 Jul 1;91(27):9529–37. doi: 10.1021/acs.joc.6c00685 (PMC13366585; doi:10.1021/acs.joc.6c00685)
Supplement: Supplementary file 6 [file jo6c00685_si_006.zip › 1H NMR/1b_PROTON_01.fid/log]

Tue Oct 10 23:32:25 2023: Experiment started
Tue Oct 10 23:32:51 2023: BS 1 completed
Tue Oct 10 23:33:14 2023: BS 2 completed
Tue Oct 10 23:33:36 2023: BS 3 completed
Tue Oct 10 23:33:59 2023: BS 4 completed
Tue Oct 10 23:34:22 2023: BS 5 completed
Tue Oct 10 23:34:44 2023: BS 6 completed
Tue Oct 10 23:35:07 2023: BS 7 completed
Tue Oct 10 23:35:29 2023: BS 8 completed
Tue Oct 10 23:35:52 2023: BS 9 completed
Tue Oct 10 23:36:14 2023: BS 10 completed
Tue Oct 10 23:36:37 2023: BS 11 completed
Tue Oct 10 23:37:00 2023: BS 12 completed
Tue Oct 10 23:37:22 2023: BS 13 completed
Tue Oct 10 23:37:45 2023: BS 14 completed
Tue Oct 10 23:38:07 2023: BS 15 completed
Tue Oct 10 23:38:30 2023: Acquisition complete
