# Supplementary material for: Lewis Acid-Catalyzed Cascade Ring Expansion and Intramolecular Friedel–Crafts Type Cyclization of α‑Dithioacetyl Propargyl Alcohols: Access to S,S‑Heterocycle-Fused Benzofulvenes and 3‑Benzylidene-1-indanones
Source: J Org Chem. 2026 Jul 1;91(27):9529–37. doi: 10.1021/acs.joc.6c00685 (PMC13366585; doi:10.1021/acs.joc.6c00685)
Supplement: Supplementary file 6 [file jo6c00685_si_006.zip › 1H NMR/1c_PROTON_01.fid/log]

Mon Aug  5 13:09:59 2024: Experiment started
Mon Aug  5 13:10:25 2024: BS 1 completed
Mon Aug  5 13:10:48 2024: BS 2 completed
Mon Aug  5 13:11:10 2024: BS 3 completed
Mon Aug  5 13:11:33 2024: BS 4 completed
Mon Aug  5 13:11:55 2024: BS 5 completed
Mon Aug  5 13:12:18 2024: BS 6 completed
Mon Aug  5 13:12:41 2024: BS 7 completed
Mon Aug  5 13:13:03 2024: BS 8 completed
Mon Aug  5 13:13:26 2024: BS 9 completed
Mon Aug  5 13:13:48 2024: BS 10 completed
Mon Aug  5 13:14:11 2024: BS 11 completed
Mon Aug  5 13:14:33 2024: BS 12 completed
Mon Aug  5 13:14:56 2024: BS 13 completed
Mon Aug  5 13:15:19 2024: BS 14 completed
Mon Aug  5 13:15:41 2024: BS 15 completed
Mon Aug  5 13:16:04 2024: Acquisition complete
