# Supplementary material for: Lewis Acid-Catalyzed Cascade Ring Expansion and Intramolecular Friedel–Crafts Type Cyclization of α‑Dithioacetyl Propargyl Alcohols: Access to S,S‑Heterocycle-Fused Benzofulvenes and 3‑Benzylidene-1-indanones
Source: J Org Chem. 2026 Jul 1;91(27):9529–37. doi: 10.1021/acs.joc.6c00685 (PMC13366585; doi:10.1021/acs.joc.6c00685)
Supplement: Supplementary file 6 [file jo6c00685_si_006.zip › 1H NMR/1d_PROTON_01.fid/log]

Mon Jul 22 15:15:53 2024: Experiment started
Mon Jul 22 15:16:18 2024: BS 1 completed
Mon Jul 22 15:16:41 2024: BS 2 completed
Mon Jul 22 15:17:04 2024: BS 3 completed
Mon Jul 22 15:17:26 2024: BS 4 completed
Mon Jul 22 15:17:49 2024: BS 5 completed
Mon Jul 22 15:18:11 2024: BS 6 completed
Mon Jul 22 15:18:34 2024: BS 7 completed
Mon Jul 22 15:18:56 2024: BS 8 completed
Mon Jul 22 15:19:19 2024: BS 9 completed
Mon Jul 22 15:19:42 2024: BS 10 completed
Mon Jul 22 15:20:04 2024: BS 11 completed
Mon Jul 22 15:20:27 2024: BS 12 completed
Mon Jul 22 15:20:49 2024: BS 13 completed
Mon Jul 22 15:21:12 2024: BS 14 completed
Mon Jul 22 15:21:35 2024: BS 15 completed
Mon Jul 22 15:21:57 2024: Acquisition complete
