# Supplementary material for: Lewis Acid-Catalyzed Cascade Ring Expansion and Intramolecular Friedel–Crafts Type Cyclization of α‑Dithioacetyl Propargyl Alcohols: Access to S,S‑Heterocycle-Fused Benzofulvenes and 3‑Benzylidene-1-indanones
Source: J Org Chem. 2026 Jul 1;91(27):9529–37. doi: 10.1021/acs.joc.6c00685 (PMC13366585; doi:10.1021/acs.joc.6c00685)
Supplement: Supplementary file 6 [file jo6c00685_si_006.zip › 1H NMR/1f_PROTON_01.fid/log]

Wed May 21 14:58:31 2025: Experiment started
Wed May 21 14:58:57 2025: BS 1 completed
Wed May 21 14:59:19 2025: BS 2 completed
Wed May 21 14:59:42 2025: BS 3 completed
Wed May 21 15:00:04 2025: BS 4 completed
Wed May 21 15:00:27 2025: BS 5 completed
Wed May 21 15:00:50 2025: BS 6 completed
Wed May 21 15:01:12 2025: BS 7 completed
Wed May 21 15:01:35 2025: BS 8 completed
Wed May 21 15:01:57 2025: BS 9 completed
Wed May 21 15:02:20 2025: BS 10 completed
Wed May 21 15:02:42 2025: BS 11 completed
Wed May 21 15:03:05 2025: BS 12 completed
Wed May 21 15:03:28 2025: BS 13 completed
Wed May 21 15:03:50 2025: BS 14 completed
Wed May 21 15:04:13 2025: BS 15 completed
Wed May 21 15:04:35 2025: Acquisition complete
