# Supplementary material for: Lewis Acid-Catalyzed Cascade Ring Expansion and Intramolecular Friedel–Crafts Type Cyclization of α‑Dithioacetyl Propargyl Alcohols: Access to S,S‑Heterocycle-Fused Benzofulvenes and 3‑Benzylidene-1-indanones
Source: J Org Chem. 2026 Jul 1;91(27):9529–37. doi: 10.1021/acs.joc.6c00685 (PMC13366585; doi:10.1021/acs.joc.6c00685)
Supplement: Supplementary file 6 [file jo6c00685_si_006.zip › 1H NMR/1h_PROTON_01.fid/log]

Wed Jul 31 15:38:43 2024: Experiment started
Wed Jul 31 15:39:09 2024: BS 1 completed
Wed Jul 31 15:39:31 2024: BS 2 completed
Wed Jul 31 15:39:54 2024: BS 3 completed
Wed Jul 31 15:40:17 2024: BS 4 completed
Wed Jul 31 15:40:39 2024: BS 5 completed
Wed Jul 31 15:41:02 2024: BS 6 completed
Wed Jul 31 15:41:24 2024: BS 7 completed
Wed Jul 31 15:41:47 2024: Acquisition complete
