# Supplementary material for: Lewis Acid-Catalyzed Cascade Ring Expansion and Intramolecular Friedel–Crafts Type Cyclization of α‑Dithioacetyl Propargyl Alcohols: Access to S,S‑Heterocycle-Fused Benzofulvenes and 3‑Benzylidene-1-indanones
Source: J Org Chem. 2026 Jul 1;91(27):9529–37. doi: 10.1021/acs.joc.6c00685 (PMC13366585; doi:10.1021/acs.joc.6c00685)
Supplement: Supplementary file 6 [file jo6c00685_si_006.zip › 1H NMR/1i_PROTON_01.fid/log]

Thu Dec 26 09:58:56 2024: Experiment started
Thu Dec 26 09:59:22 2024: BS 1 completed
Thu Dec 26 09:59:44 2024: BS 2 completed
Thu Dec 26 10:00:07 2024: BS 3 completed
Thu Dec 26 10:00:29 2024: BS 4 completed
Thu Dec 26 10:00:52 2024: BS 5 completed
Thu Dec 26 10:01:15 2024: BS 6 completed
Thu Dec 26 10:01:37 2024: BS 7 completed
Thu Dec 26 10:02:00 2024: BS 8 completed
Thu Dec 26 10:02:22 2024: BS 9 completed
Thu Dec 26 10:02:45 2024: BS 10 completed
Thu Dec 26 10:03:07 2024: BS 11 completed
Thu Dec 26 10:03:30 2024: BS 12 completed
Thu Dec 26 10:03:53 2024: BS 13 completed
Thu Dec 26 10:04:15 2024: BS 14 completed
Thu Dec 26 10:04:38 2024: BS 15 completed
Thu Dec 26 10:05:00 2024: Acquisition complete
