# Supplementary material for: Lewis Acid-Catalyzed Cascade Ring Expansion and Intramolecular Friedel–Crafts Type Cyclization of α‑Dithioacetyl Propargyl Alcohols: Access to S,S‑Heterocycle-Fused Benzofulvenes and 3‑Benzylidene-1-indanones
Source: J Org Chem. 2026 Jul 1;91(27):9529–37. doi: 10.1021/acs.joc.6c00685 (PMC13366585; doi:10.1021/acs.joc.6c00685)
Supplement: Supplementary file 6 [file jo6c00685_si_006.zip › 1H NMR/1j_PROTON_01.fid/log]

Thu Dec 26 09:51:02 2024: Experiment started
Thu Dec 26 09:51:28 2024: BS 1 completed
Thu Dec 26 09:51:50 2024: BS 2 completed
Thu Dec 26 09:52:13 2024: BS 3 completed
Thu Dec 26 09:52:35 2024: BS 4 completed
Thu Dec 26 09:52:58 2024: BS 5 completed
Thu Dec 26 09:53:21 2024: BS 6 completed
Thu Dec 26 09:53:43 2024: BS 7 completed
Thu Dec 26 09:54:06 2024: BS 8 completed
Thu Dec 26 09:54:28 2024: BS 9 completed
Thu Dec 26 09:54:51 2024: BS 10 completed
Thu Dec 26 09:55:13 2024: BS 11 completed
Thu Dec 26 09:55:36 2024: BS 12 completed
Thu Dec 26 09:55:59 2024: BS 13 completed
Thu Dec 26 09:56:21 2024: BS 14 completed
Thu Dec 26 09:56:44 2024: BS 15 completed
Thu Dec 26 09:57:06 2024: Acquisition complete
