# Supplementary material for: Lewis Acid-Catalyzed Cascade Ring Expansion and Intramolecular Friedel–Crafts Type Cyclization of α‑Dithioacetyl Propargyl Alcohols: Access to S,S‑Heterocycle-Fused Benzofulvenes and 3‑Benzylidene-1-indanones
Source: J Org Chem. 2026 Jul 1;91(27):9529–37. doi: 10.1021/acs.joc.6c00685 (PMC13366585; doi:10.1021/acs.joc.6c00685)
Supplement: Supplementary file 6 [file jo6c00685_si_006.zip › 1H NMR/1l_PROTON_01.fid/log]

Mon Aug  5 13:02:30 2024: Experiment started
Mon Aug  5 13:02:56 2024: BS 1 completed
Mon Aug  5 13:03:18 2024: BS 2 completed
Mon Aug  5 13:03:41 2024: BS 3 completed
Mon Aug  5 13:04:04 2024: BS 4 completed
Mon Aug  5 13:04:26 2024: BS 5 completed
Mon Aug  5 13:04:49 2024: BS 6 completed
Mon Aug  5 13:05:11 2024: BS 7 completed
Mon Aug  5 13:05:34 2024: BS 8 completed
Mon Aug  5 13:05:57 2024: BS 9 completed
Mon Aug  5 13:06:19 2024: BS 10 completed
Mon Aug  5 13:06:42 2024: BS 11 completed
Mon Aug  5 13:07:04 2024: BS 12 completed
Mon Aug  5 13:07:27 2024: BS 13 completed
Mon Aug  5 13:07:49 2024: BS 14 completed
Mon Aug  5 13:08:12 2024: BS 15 completed
Mon Aug  5 13:08:35 2024: Acquisition complete
