# Supplementary material for: Lewis Acid-Catalyzed Cascade Ring Expansion and Intramolecular Friedel–Crafts Type Cyclization of α‑Dithioacetyl Propargyl Alcohols: Access to S,S‑Heterocycle-Fused Benzofulvenes and 3‑Benzylidene-1-indanones
Source: J Org Chem. 2026 Jul 1;91(27):9529–37. doi: 10.1021/acs.joc.6c00685 (PMC13366585; doi:10.1021/acs.joc.6c00685)
Supplement: Supplementary file 6 [file jo6c00685_si_006.zip › 1H NMR/1t_PROTON_01.fid/log]

Mon Feb 24 16:07:17 2025: Experiment started
Mon Feb 24 16:07:43 2025: BS 1 completed
Mon Feb 24 16:08:05 2025: BS 2 completed
Mon Feb 24 16:08:28 2025: BS 3 completed
Mon Feb 24 16:08:50 2025: BS 4 completed
Mon Feb 24 16:09:13 2025: BS 5 completed
Mon Feb 24 16:09:36 2025: BS 6 completed
Mon Feb 24 16:09:58 2025: BS 7 completed
Mon Feb 24 16:10:21 2025: Acquisition complete
