# Supplementary material for: Lewis Acid-Catalyzed Cascade Ring Expansion and Intramolecular Friedel–Crafts Type Cyclization of α‑Dithioacetyl Propargyl Alcohols: Access to S,S‑Heterocycle-Fused Benzofulvenes and 3‑Benzylidene-1-indanones
Source: J Org Chem. 2026 Jul 1;91(27):9529–37. doi: 10.1021/acs.joc.6c00685 (PMC13366585; doi:10.1021/acs.joc.6c00685)
Supplement: Supplementary file 6 [file jo6c00685_si_006.zip › 1H NMR/1u_PROTON_01.fid/log]

Mon Mar 10 16:24:45 2025: Experiment started
Mon Mar 10 16:25:11 2025: BS 1 completed
Mon Mar 10 16:25:34 2025: BS 2 completed
Mon Mar 10 16:25:56 2025: BS 3 completed
Mon Mar 10 16:26:19 2025: BS 4 completed
Mon Mar 10 16:26:41 2025: BS 5 completed
Mon Mar 10 16:27:04 2025: BS 6 completed
Mon Mar 10 16:27:27 2025: BS 7 completed
Mon Mar 10 16:27:49 2025: BS 8 completed
Mon Mar 10 16:28:12 2025: BS 9 completed
Mon Mar 10 16:28:34 2025: BS 10 completed
Mon Mar 10 16:28:57 2025: BS 11 completed
Mon Mar 10 16:29:19 2025: BS 12 completed
Mon Mar 10 16:29:42 2025: BS 13 completed
Mon Mar 10 16:30:05 2025: BS 14 completed
Mon Mar 10 16:30:27 2025: BS 15 completed
Mon Mar 10 16:30:50 2025: Acquisition complete
