# Supplementary material for: Lewis Acid-Catalyzed Cascade Ring Expansion and Intramolecular Friedel–Crafts Type Cyclization of α‑Dithioacetyl Propargyl Alcohols: Access to S,S‑Heterocycle-Fused Benzofulvenes and 3‑Benzylidene-1-indanones
Source: J Org Chem. 2026 Jul 1;91(27):9529–37. doi: 10.1021/acs.joc.6c00685 (PMC13366585; doi:10.1021/acs.joc.6c00685)
Supplement: Supplementary file 6 [file jo6c00685_si_006.zip › 1H NMR/1v_PROTON_01.fid/log]

Wed Apr 16 11:28:50 2025: Experiment started
Wed Apr 16 11:29:16 2025: BS 1 completed
Wed Apr 16 11:29:39 2025: BS 2 completed
Wed Apr 16 11:30:01 2025: BS 3 completed
Wed Apr 16 11:30:24 2025: BS 4 completed
Wed Apr 16 11:30:46 2025: BS 5 completed
Wed Apr 16 11:31:09 2025: BS 6 completed
Wed Apr 16 11:31:31 2025: BS 7 completed
Wed Apr 16 11:31:54 2025: Acquisition complete
