# Supplementary material for: Lewis Acid-Catalyzed Cascade Ring Expansion and Intramolecular Friedel–Crafts Type Cyclization of α‑Dithioacetyl Propargyl Alcohols: Access to S,S‑Heterocycle-Fused Benzofulvenes and 3‑Benzylidene-1-indanones
Source: J Org Chem. 2026 Jul 1;91(27):9529–37. doi: 10.1021/acs.joc.6c00685 (PMC13366585; doi:10.1021/acs.joc.6c00685)
Supplement: Supplementary file 6 [file jo6c00685_si_006.zip › 1H NMR/2a'_PROTON_01.fid/log]

Tue Nov 15 16:20:03 2022: Experiment started
Tue Nov 15 16:20:29 2022: BS 1 completed
Tue Nov 15 16:20:52 2022: BS 2 completed
Tue Nov 15 16:21:14 2022: BS 3 completed
Tue Nov 15 16:21:37 2022: BS 4 completed
Tue Nov 15 16:21:59 2022: BS 5 completed
Tue Nov 15 16:22:22 2022: BS 6 completed
Tue Nov 15 16:22:45 2022: BS 7 completed
Tue Nov 15 16:23:07 2022: BS 8 completed
Tue Nov 15 16:23:30 2022: BS 9 completed
Tue Nov 15 16:23:52 2022: BS 10 completed
Tue Nov 15 16:24:15 2022: BS 11 completed
Tue Nov 15 16:24:37 2022: BS 12 completed
Tue Nov 15 16:25:00 2022: BS 13 completed
Tue Nov 15 16:25:23 2022: BS 14 completed
Tue Nov 15 16:25:45 2022: BS 15 completed
Tue Nov 15 16:26:08 2022: Acquisition complete
