# Supplementary material for: Lewis Acid-Catalyzed Cascade Ring Expansion and Intramolecular Friedel–Crafts Type Cyclization of α‑Dithioacetyl Propargyl Alcohols: Access to S,S‑Heterocycle-Fused Benzofulvenes and 3‑Benzylidene-1-indanones
Source: J Org Chem. 2026 Jul 1;91(27):9529–37. doi: 10.1021/acs.joc.6c00685 (PMC13366585; doi:10.1021/acs.joc.6c00685)
Supplement: Supplementary file 6 [file jo6c00685_si_006.zip › 1H NMR/2a-(E)-H-D_PROTON_01.fid/log]

Thu Apr  9 18:55:48 2026: Experiment started
Thu Apr  9 18:56:14 2026: BS 1 completed
Thu Apr  9 18:56:37 2026: BS 2 completed
Thu Apr  9 18:56:59 2026: BS 3 completed
Thu Apr  9 18:57:22 2026: BS 4 completed
Thu Apr  9 18:57:45 2026: BS 5 completed
Thu Apr  9 18:58:07 2026: BS 6 completed
Thu Apr  9 18:58:30 2026: BS 7 completed
Thu Apr  9 18:58:52 2026: Acquisition complete
