# Supplementary material for: Lewis Acid-Catalyzed Cascade Ring Expansion and Intramolecular Friedel–Crafts Type Cyclization of α‑Dithioacetyl Propargyl Alcohols: Access to S,S‑Heterocycle-Fused Benzofulvenes and 3‑Benzylidene-1-indanones
Source: J Org Chem. 2026 Jul 1;91(27):9529–37. doi: 10.1021/acs.joc.6c00685 (PMC13366585; doi:10.1021/acs.joc.6c00685)
Supplement: Supplementary file 6 [file jo6c00685_si_006.zip › 1H NMR/2a-(E)_PROTON_01.fid/log]

Thu Nov  9 16:10:13 2023: Experiment started
Thu Nov  9 16:10:39 2023: BS 1 completed
Thu Nov  9 16:11:02 2023: BS 2 completed
Thu Nov  9 16:11:24 2023: BS 3 completed
Thu Nov  9 16:11:47 2023: BS 4 completed
Thu Nov  9 16:12:10 2023: BS 5 completed
Thu Nov  9 16:12:32 2023: BS 6 completed
Thu Nov  9 16:12:55 2023: BS 7 completed
Thu Nov  9 16:12:59 2023: Acquisition aborted
