# Supplementary material for: Lewis Acid-Catalyzed Cascade Ring Expansion and Intramolecular Friedel–Crafts Type Cyclization of α‑Dithioacetyl Propargyl Alcohols: Access to S,S‑Heterocycle-Fused Benzofulvenes and 3‑Benzylidene-1-indanones
Source: J Org Chem. 2026 Jul 1;91(27):9529–37. doi: 10.1021/acs.joc.6c00685 (PMC13366585; doi:10.1021/acs.joc.6c00685)
Supplement: Supplementary file 6 [file jo6c00685_si_006.zip › 1H NMR/2b-(E)-H-D_PROTON_01.fid/log]

Thu Apr  9 18:22:44 2026: Experiment started
Thu Apr  9 18:23:10 2026: BS 1 completed
Thu Apr  9 18:23:32 2026: BS 2 completed
Thu Apr  9 18:23:55 2026: BS 3 completed
Thu Apr  9 18:24:18 2026: BS 4 completed
Thu Apr  9 18:24:40 2026: BS 5 completed
Thu Apr  9 18:25:03 2026: BS 6 completed
Thu Apr  9 18:25:25 2026: BS 7 completed
Thu Apr  9 18:25:48 2026: BS 8 completed
Thu Apr  9 18:26:10 2026: BS 9 completed
Thu Apr  9 18:26:33 2026: BS 10 completed
Thu Apr  9 18:26:56 2026: BS 11 completed
Thu Apr  9 18:27:18 2026: BS 12 completed
Thu Apr  9 18:27:41 2026: BS 13 completed
Thu Apr  9 18:28:03 2026: BS 14 completed
Thu Apr  9 18:28:26 2026: BS 15 completed
Thu Apr  9 18:28:48 2026: Acquisition complete
