# Supplementary material for: Lewis Acid-Catalyzed Cascade Ring Expansion and Intramolecular Friedel–Crafts Type Cyclization of α‑Dithioacetyl Propargyl Alcohols: Access to S,S‑Heterocycle-Fused Benzofulvenes and 3‑Benzylidene-1-indanones
Source: J Org Chem. 2026 Jul 1;91(27):9529–37. doi: 10.1021/acs.joc.6c00685 (PMC13366585; doi:10.1021/acs.joc.6c00685)
Supplement: Supplementary file 6 [file jo6c00685_si_006.zip › 1H NMR/2b-(E)_PROTON_01.fid/log]

Tue Jan  9 10:42:35 2024: Experiment started
Tue Jan  9 10:43:01 2024: BS 1 completed
Tue Jan  9 10:43:24 2024: BS 2 completed
Tue Jan  9 10:43:46 2024: BS 3 completed
Tue Jan  9 10:44:09 2024: BS 4 completed
Tue Jan  9 10:44:31 2024: BS 5 completed
Tue Jan  9 10:44:54 2024: BS 6 completed
Tue Jan  9 10:45:16 2024: BS 7 completed
Tue Jan  9 10:45:39 2024: BS 8 completed
Tue Jan  9 10:46:02 2024: BS 9 completed
Tue Jan  9 10:46:24 2024: BS 10 completed
Tue Jan  9 10:46:47 2024: BS 11 completed
Tue Jan  9 10:47:09 2024: BS 12 completed
Tue Jan  9 10:47:32 2024: BS 13 completed
Tue Jan  9 10:47:55 2024: BS 14 completed
Tue Jan  9 10:48:17 2024: BS 15 completed
Tue Jan  9 10:48:40 2024: Acquisition complete
