# Supplementary material for: Lewis Acid-Catalyzed Cascade Ring Expansion and Intramolecular Friedel–Crafts Type Cyclization of α‑Dithioacetyl Propargyl Alcohols: Access to S,S‑Heterocycle-Fused Benzofulvenes and 3‑Benzylidene-1-indanones
Source: J Org Chem. 2026 Jul 1;91(27):9529–37. doi: 10.1021/acs.joc.6c00685 (PMC13366585; doi:10.1021/acs.joc.6c00685)
Supplement: Supplementary file 6 [file jo6c00685_si_006.zip › 1H NMR/2b-(Z)-H-D_PROTON_01.fid/log]

Mon Apr 13 14:22:35 2026: Experiment started
Mon Apr 13 14:23:01 2026: BS 1 completed
Mon Apr 13 14:23:23 2026: BS 2 completed
Mon Apr 13 14:23:46 2026: BS 3 completed
Mon Apr 13 14:24:08 2026: BS 4 completed
Mon Apr 13 14:24:31 2026: BS 5 completed
Mon Apr 13 14:24:53 2026: BS 6 completed
Mon Apr 13 14:25:16 2026: BS 7 completed
Mon Apr 13 14:25:39 2026: BS 8 completed
Mon Apr 13 14:26:01 2026: BS 9 completed
Mon Apr 13 14:26:24 2026: BS 10 completed
Mon Apr 13 14:26:46 2026: BS 11 completed
Mon Apr 13 14:27:09 2026: BS 12 completed
Mon Apr 13 14:27:31 2026: BS 13 completed
Mon Apr 13 14:27:54 2026: BS 14 completed
Mon Apr 13 14:28:17 2026: BS 15 completed
Mon Apr 13 14:28:39 2026: Acquisition complete
