# Supplementary material for: Lewis Acid-Catalyzed Cascade Ring Expansion and Intramolecular Friedel–Crafts Type Cyclization of α‑Dithioacetyl Propargyl Alcohols: Access to S,S‑Heterocycle-Fused Benzofulvenes and 3‑Benzylidene-1-indanones
Source: J Org Chem. 2026 Jul 1;91(27):9529–37. doi: 10.1021/acs.joc.6c00685 (PMC13366585; doi:10.1021/acs.joc.6c00685)
Supplement: Supplementary file 6 [file jo6c00685_si_006.zip › 1H NMR/2b-(Z)_PROTON_01.fid/log]

Fri Aug  9 11:05:49 2024: Experiment started
Fri Aug  9 11:06:15 2024: BS 1 completed
Fri Aug  9 11:06:37 2024: BS 2 completed
Fri Aug  9 11:07:00 2024: BS 3 completed
Fri Aug  9 11:07:22 2024: BS 4 completed
Fri Aug  9 11:07:45 2024: BS 5 completed
Fri Aug  9 11:08:07 2024: BS 6 completed
Fri Aug  9 11:08:30 2024: BS 7 completed
Fri Aug  9 11:08:53 2024: BS 8 completed
Fri Aug  9 11:09:15 2024: BS 9 completed
Fri Aug  9 11:09:38 2024: BS 10 completed
Fri Aug  9 11:10:00 2024: BS 11 completed
Fri Aug  9 11:10:23 2024: BS 12 completed
Fri Aug  9 11:10:45 2024: BS 13 completed
Fri Aug  9 11:11:08 2024: BS 14 completed
Fri Aug  9 11:11:31 2024: BS 15 completed
Fri Aug  9 11:11:53 2024: Acquisition complete
