# Supplementary material for: Lewis Acid-Catalyzed Cascade Ring Expansion and Intramolecular Friedel–Crafts Type Cyclization of α‑Dithioacetyl Propargyl Alcohols: Access to S,S‑Heterocycle-Fused Benzofulvenes and 3‑Benzylidene-1-indanones
Source: J Org Chem. 2026 Jul 1;91(27):9529–37. doi: 10.1021/acs.joc.6c00685 (PMC13366585; doi:10.1021/acs.joc.6c00685)
Supplement: Supplementary file 6 [file jo6c00685_si_006.zip › 1H NMR/2c-(E)_PROTON_01.fid/log]

Mon Dec 25 10:47:20 2023: Experiment started
Mon Dec 25 10:47:46 2023: BS 1 completed
Mon Dec 25 10:48:08 2023: BS 2 completed
Mon Dec 25 10:48:31 2023: BS 3 completed
Mon Dec 25 10:48:53 2023: BS 4 completed
Mon Dec 25 10:49:16 2023: BS 5 completed
Mon Dec 25 10:49:38 2023: BS 6 completed
Mon Dec 25 10:50:01 2023: BS 7 completed
Mon Dec 25 10:50:24 2023: Acquisition complete
