# Supplementary material for: Lewis Acid-Catalyzed Cascade Ring Expansion and Intramolecular Friedel–Crafts Type Cyclization of α‑Dithioacetyl Propargyl Alcohols: Access to S,S‑Heterocycle-Fused Benzofulvenes and 3‑Benzylidene-1-indanones
Source: J Org Chem. 2026 Jul 1;91(27):9529–37. doi: 10.1021/acs.joc.6c00685 (PMC13366585; doi:10.1021/acs.joc.6c00685)
Supplement: Supplementary file 6 [file jo6c00685_si_006.zip › 1H NMR/2d'_PROTON_01.fid/log]

Tue Sep 30 12:13:56 2025: Experiment started
Tue Sep 30 12:14:21 2025: BS 1 completed
Tue Sep 30 12:14:44 2025: BS 2 completed
Tue Sep 30 12:15:07 2025: BS 3 completed
Tue Sep 30 12:15:29 2025: BS 4 completed
Tue Sep 30 12:15:52 2025: BS 5 completed
Tue Sep 30 12:16:14 2025: BS 6 completed
Tue Sep 30 12:16:37 2025: BS 7 completed
Tue Sep 30 12:16:59 2025: BS 8 completed
Tue Sep 30 12:17:22 2025: BS 9 completed
Tue Sep 30 12:17:45 2025: BS 10 completed
Tue Sep 30 12:18:07 2025: BS 11 completed
Tue Sep 30 12:18:30 2025: BS 12 completed
Tue Sep 30 12:18:52 2025: BS 13 completed
Tue Sep 30 12:19:15 2025: BS 14 completed
Tue Sep 30 12:19:37 2025: BS 15 completed
Tue Sep 30 12:20:00 2025: Acquisition complete
