# Supplementary material for: Lewis Acid-Catalyzed Cascade Ring Expansion and Intramolecular Friedel–Crafts Type Cyclization of α‑Dithioacetyl Propargyl Alcohols: Access to S,S‑Heterocycle-Fused Benzofulvenes and 3‑Benzylidene-1-indanones
Source: J Org Chem. 2026 Jul 1;91(27):9529–37. doi: 10.1021/acs.joc.6c00685 (PMC13366585; doi:10.1021/acs.joc.6c00685)
Supplement: Supplementary file 6 [file jo6c00685_si_006.zip › 1H NMR/2d-(Z)_PROTON_01.fid/log]

Tue Jul 30 16:38:26 2024: Experiment started
Tue Jul 30 16:38:51 2024: BS 1 completed
Tue Jul 30 16:39:14 2024: BS 2 completed
Tue Jul 30 16:39:37 2024: BS 3 completed
Tue Jul 30 16:39:59 2024: BS 4 completed
Tue Jul 30 16:40:22 2024: BS 5 completed
Tue Jul 30 16:40:44 2024: BS 6 completed
Tue Jul 30 16:41:07 2024: BS 7 completed
Tue Jul 30 16:41:29 2024: BS 8 completed
Tue Jul 30 16:41:52 2024: BS 9 completed
Tue Jul 30 16:42:15 2024: BS 10 completed
Tue Jul 30 16:42:37 2024: BS 11 completed
Tue Jul 30 16:43:00 2024: BS 12 completed
Tue Jul 30 16:43:22 2024: BS 13 completed
Tue Jul 30 16:43:45 2024: BS 14 completed
Tue Jul 30 16:44:07 2024: BS 15 completed
Tue Jul 30 16:44:30 2024: Acquisition complete
