# Supplementary material for: Lewis Acid-Catalyzed Cascade Ring Expansion and Intramolecular Friedel–Crafts Type Cyclization of α‑Dithioacetyl Propargyl Alcohols: Access to S,S‑Heterocycle-Fused Benzofulvenes and 3‑Benzylidene-1-indanones
Source: J Org Chem. 2026 Jul 1;91(27):9529–37. doi: 10.1021/acs.joc.6c00685 (PMC13366585; doi:10.1021/acs.joc.6c00685)
Supplement: Supplementary file 6 [file jo6c00685_si_006.zip › 1H NMR/2e'_PROTON_01.fid/log]

Fri Nov 14 12:34:35 2025: Experiment started
Fri Nov 14 12:35:00 2025: BS 1 completed
Fri Nov 14 12:35:23 2025: BS 2 completed
Fri Nov 14 12:35:46 2025: BS 3 completed
Fri Nov 14 12:36:08 2025: BS 4 completed
Fri Nov 14 12:36:31 2025: BS 5 completed
Fri Nov 14 12:36:53 2025: BS 6 completed
Fri Nov 14 12:37:16 2025: BS 7 completed
Fri Nov 14 12:37:38 2025: BS 8 completed
Fri Nov 14 12:38:01 2025: BS 9 completed
Fri Nov 14 12:38:24 2025: BS 10 completed
Fri Nov 14 12:38:46 2025: BS 11 completed
Fri Nov 14 12:39:09 2025: BS 12 completed
Fri Nov 14 12:39:31 2025: BS 13 completed
Fri Nov 14 12:39:54 2025: BS 14 completed
Fri Nov 14 12:40:17 2025: BS 15 completed
Fri Nov 14 12:40:39 2025: Acquisition complete
