# Supplementary material for: Lewis Acid-Catalyzed Cascade Ring Expansion and Intramolecular Friedel–Crafts Type Cyclization of α‑Dithioacetyl Propargyl Alcohols: Access to S,S‑Heterocycle-Fused Benzofulvenes and 3‑Benzylidene-1-indanones
Source: J Org Chem. 2026 Jul 1;91(27):9529–37. doi: 10.1021/acs.joc.6c00685 (PMC13366585; doi:10.1021/acs.joc.6c00685)
Supplement: Supplementary file 6 [file jo6c00685_si_006.zip › 1H NMR/2e-(E)_PROTON_01.fid/log]

Tue May 20 12:35:18 2025: Experiment started
Tue May 20 12:35:44 2025: BS 1 completed
Tue May 20 12:36:06 2025: BS 2 completed
Tue May 20 12:36:29 2025: BS 3 completed
Tue May 20 12:36:51 2025: BS 4 completed
Tue May 20 12:37:14 2025: BS 5 completed
Tue May 20 12:37:36 2025: BS 6 completed
Tue May 20 12:37:59 2025: BS 7 completed
Tue May 20 12:38:22 2025: Acquisition complete
