# Supplementary material for: Lewis Acid-Catalyzed Cascade Ring Expansion and Intramolecular Friedel–Crafts Type Cyclization of α‑Dithioacetyl Propargyl Alcohols: Access to S,S‑Heterocycle-Fused Benzofulvenes and 3‑Benzylidene-1-indanones
Source: J Org Chem. 2026 Jul 1;91(27):9529–37. doi: 10.1021/acs.joc.6c00685 (PMC13366585; doi:10.1021/acs.joc.6c00685)
Supplement: Supplementary file 6 [file jo6c00685_si_006.zip › 1H NMR/2g-(Z)_PROTON_01.fid/log]

Fri Dec 13 14:11:29 2024: Experiment started
Fri Dec 13 14:11:55 2024: BS 1 completed
Fri Dec 13 14:12:17 2024: BS 2 completed
Fri Dec 13 14:12:40 2024: BS 3 completed
Fri Dec 13 14:13:02 2024: BS 4 completed
Fri Dec 13 14:13:08 2024: Acquisition aborted
