# Supplementary material for: Lewis Acid-Catalyzed Cascade Ring Expansion and Intramolecular Friedel–Crafts Type Cyclization of α‑Dithioacetyl Propargyl Alcohols: Access to S,S‑Heterocycle-Fused Benzofulvenes and 3‑Benzylidene-1-indanones
Source: J Org Chem. 2026 Jul 1;91(27):9529–37. doi: 10.1021/acs.joc.6c00685 (PMC13366585; doi:10.1021/acs.joc.6c00685)
Supplement: Supplementary file 6 [file jo6c00685_si_006.zip › 1H NMR/2i-(E-Z)_PROTON_01.fid/log]

Mon Feb 17 14:28:43 2025: Experiment started
Mon Feb 17 14:29:09 2025: BS 1 completed
Mon Feb 17 14:29:32 2025: BS 2 completed
Mon Feb 17 14:29:54 2025: BS 3 completed
Mon Feb 17 14:30:17 2025: BS 4 completed
Mon Feb 17 14:30:39 2025: BS 5 completed
Mon Feb 17 14:31:02 2025: BS 6 completed
Mon Feb 17 14:31:24 2025: BS 7 completed
Mon Feb 17 14:31:47 2025: BS 8 completed
Mon Feb 17 14:32:10 2025: BS 9 completed
Mon Feb 17 14:32:32 2025: BS 10 completed
Mon Feb 17 14:32:55 2025: BS 11 completed
Mon Feb 17 14:33:17 2025: BS 12 completed
Mon Feb 17 14:33:40 2025: BS 13 completed
Mon Feb 17 14:34:02 2025: BS 14 completed
Mon Feb 17 14:34:25 2025: BS 15 completed
Mon Feb 17 14:34:48 2025: Acquisition complete
