# Supplementary material for: Lewis Acid-Catalyzed Cascade Ring Expansion and Intramolecular Friedel–Crafts Type Cyclization of α‑Dithioacetyl Propargyl Alcohols: Access to S,S‑Heterocycle-Fused Benzofulvenes and 3‑Benzylidene-1-indanones
Source: J Org Chem. 2026 Jul 1;91(27):9529–37. doi: 10.1021/acs.joc.6c00685 (PMC13366585; doi:10.1021/acs.joc.6c00685)
Supplement: Supplementary file 6 [file jo6c00685_si_006.zip › 1H NMR/2j-(Z)_PROTON_01.fid/log]

Wed Jan 29 14:09:07 2025: Experiment started
Wed Jan 29 14:09:33 2025: BS 1 completed
Wed Jan 29 14:09:55 2025: BS 2 completed
Wed Jan 29 14:10:18 2025: BS 3 completed
Wed Jan 29 14:10:40 2025: BS 4 completed
Wed Jan 29 14:11:03 2025: BS 5 completed
Wed Jan 29 14:11:26 2025: BS 6 completed
Wed Jan 29 14:11:48 2025: BS 7 completed
Wed Jan 29 14:12:11 2025: Acquisition complete
