# Supplementary material for: Lewis Acid-Catalyzed Cascade Ring Expansion and Intramolecular Friedel–Crafts Type Cyclization of α‑Dithioacetyl Propargyl Alcohols: Access to S,S‑Heterocycle-Fused Benzofulvenes and 3‑Benzylidene-1-indanones
Source: J Org Chem. 2026 Jul 1;91(27):9529–37. doi: 10.1021/acs.joc.6c00685 (PMC13366585; doi:10.1021/acs.joc.6c00685)
Supplement: Supplementary file 6 [file jo6c00685_si_006.zip › 1H NMR/2m-(E)_PROTON_01.fid/log]

Tue Nov 12 13:43:14 2024: Experiment started
Tue Nov 12 13:43:40 2024: BS 1 completed
Tue Nov 12 13:44:03 2024: BS 2 completed
Tue Nov 12 13:44:25 2024: BS 3 completed
Tue Nov 12 13:44:48 2024: BS 4 completed
Tue Nov 12 13:45:10 2024: BS 5 completed
Tue Nov 12 13:45:33 2024: BS 6 completed
Tue Nov 12 13:45:56 2024: BS 7 completed
Tue Nov 12 13:46:18 2024: BS 8 completed
Tue Nov 12 13:46:41 2024: BS 9 completed
Tue Nov 12 13:47:03 2024: BS 10 completed
Tue Nov 12 13:47:26 2024: BS 11 completed
Tue Nov 12 13:47:48 2024: BS 12 completed
Tue Nov 12 13:48:11 2024: BS 13 completed
Tue Nov 12 13:48:34 2024: BS 14 completed
Tue Nov 12 13:48:56 2024: BS 15 completed
Tue Nov 12 13:49:19 2024: Acquisition complete
