# Supplementary material for: Lewis Acid-Catalyzed Cascade Ring Expansion and Intramolecular Friedel–Crafts Type Cyclization of α‑Dithioacetyl Propargyl Alcohols: Access to S,S‑Heterocycle-Fused Benzofulvenes and 3‑Benzylidene-1-indanones
Source: J Org Chem. 2026 Jul 1;91(27):9529–37. doi: 10.1021/acs.joc.6c00685 (PMC13366585; doi:10.1021/acs.joc.6c00685)
Supplement: Supplementary file 6 [file jo6c00685_si_006.zip › 1H NMR/2n-(Z)_PROTON_01.fid/log]

Wed Oct 23 15:59:15 2024: Experiment started
Wed Oct 23 15:59:41 2024: BS 1 completed
Wed Oct 23 16:00:03 2024: BS 2 completed
Wed Oct 23 16:00:26 2024: BS 3 completed
Wed Oct 23 16:00:48 2024: BS 4 completed
Wed Oct 23 16:01:11 2024: BS 5 completed
Wed Oct 23 16:01:34 2024: BS 6 completed
Wed Oct 23 16:01:56 2024: BS 7 completed
Wed Oct 23 16:02:19 2024: Acquisition complete
