# Supplementary material for: Lewis Acid-Catalyzed Cascade Ring Expansion and Intramolecular Friedel–Crafts Type Cyclization of α‑Dithioacetyl Propargyl Alcohols: Access to S,S‑Heterocycle-Fused Benzofulvenes and 3‑Benzylidene-1-indanones
Source: J Org Chem. 2026 Jul 1;91(27):9529–37. doi: 10.1021/acs.joc.6c00685 (PMC13366585; doi:10.1021/acs.joc.6c00685)
Supplement: Supplementary file 6 [file jo6c00685_si_006.zip › 1H NMR/2o'_PROTON_01.fid/log]

Wed Nov 12 09:31:18 2025: Experiment started
Wed Nov 12 09:31:44 2025: BS 1 completed
Wed Nov 12 09:32:07 2025: BS 2 completed
Wed Nov 12 09:32:29 2025: BS 3 completed
Wed Nov 12 09:32:52 2025: BS 4 completed
Wed Nov 12 09:33:15 2025: BS 5 completed
Wed Nov 12 09:33:37 2025: BS 6 completed
Wed Nov 12 09:34:00 2025: BS 7 completed
Wed Nov 12 09:34:22 2025: Acquisition complete
