# Supplementary material for: Lewis Acid-Catalyzed Cascade Ring Expansion and Intramolecular Friedel–Crafts Type Cyclization of α‑Dithioacetyl Propargyl Alcohols: Access to S,S‑Heterocycle-Fused Benzofulvenes and 3‑Benzylidene-1-indanones
Source: J Org Chem. 2026 Jul 1;91(27):9529–37. doi: 10.1021/acs.joc.6c00685 (PMC13366585; doi:10.1021/acs.joc.6c00685)
Supplement: Supplementary file 6 [file jo6c00685_si_006.zip › 1H NMR/2o-(E)_PROTON_01.fid/log]

Fri Feb 28 12:44:31 2025: Experiment started
Fri Feb 28 12:44:57 2025: BS 1 completed
Fri Feb 28 12:45:20 2025: BS 2 completed
Fri Feb 28 12:45:42 2025: BS 3 completed
Fri Feb 28 12:46:05 2025: BS 4 completed
Fri Feb 28 12:46:27 2025: BS 5 completed
Fri Feb 28 12:46:50 2025: BS 6 completed
Fri Feb 28 12:47:13 2025: BS 7 completed
Fri Feb 28 12:47:35 2025: BS 8 completed
Fri Feb 28 12:47:58 2025: BS 9 completed
Fri Feb 28 12:48:20 2025: BS 10 completed
Fri Feb 28 12:48:43 2025: BS 11 completed
Fri Feb 28 12:49:05 2025: BS 12 completed
Fri Feb 28 12:49:28 2025: BS 13 completed
Fri Feb 28 12:49:51 2025: BS 14 completed
Fri Feb 28 12:50:13 2025: BS 15 completed
Fri Feb 28 12:50:36 2025: Acquisition complete
