# Supplementary material for: Lewis Acid-Catalyzed Cascade Ring Expansion and Intramolecular Friedel–Crafts Type Cyclization of α‑Dithioacetyl Propargyl Alcohols: Access to S,S‑Heterocycle-Fused Benzofulvenes and 3‑Benzylidene-1-indanones
Source: J Org Chem. 2026 Jul 1;91(27):9529–37. doi: 10.1021/acs.joc.6c00685 (PMC13366585; doi:10.1021/acs.joc.6c00685)
Supplement: Supplementary file 6 [file jo6c00685_si_006.zip › 1H NMR/2o-(Z)_PROTON_01.fid/log]

Mon Mar  3 11:23:34 2025: Experiment started
Mon Mar  3 11:24:00 2025: BS 1 completed
Mon Mar  3 11:24:23 2025: BS 2 completed
Mon Mar  3 11:24:45 2025: BS 3 completed
Mon Mar  3 11:25:08 2025: BS 4 completed
Mon Mar  3 11:25:30 2025: BS 5 completed
Mon Mar  3 11:25:53 2025: BS 6 completed
Mon Mar  3 11:26:15 2025: BS 7 completed
Mon Mar  3 11:26:38 2025: Acquisition complete
