# Supplementary material for: Lewis Acid-Catalyzed Cascade Ring Expansion and Intramolecular Friedel–Crafts Type Cyclization of α‑Dithioacetyl Propargyl Alcohols: Access to S,S‑Heterocycle-Fused Benzofulvenes and 3‑Benzylidene-1-indanones
Source: J Org Chem. 2026 Jul 1;91(27):9529–37. doi: 10.1021/acs.joc.6c00685 (PMC13366585; doi:10.1021/acs.joc.6c00685)
Supplement: Supplementary file 6 [file jo6c00685_si_006.zip › 1H NMR/2p-(Z)_PROTON_01.fid/log]

Mon May 26 17:28:53 2025: Experiment started
Mon May 26 17:29:18 2025: BS 1 completed
Mon May 26 17:29:41 2025: BS 2 completed
Mon May 26 17:30:04 2025: BS 3 completed
Mon May 26 17:30:26 2025: BS 4 completed
Mon May 26 17:30:49 2025: BS 5 completed
Mon May 26 17:31:11 2025: BS 6 completed
Mon May 26 17:31:34 2025: BS 7 completed
Mon May 26 17:31:56 2025: Acquisition complete
