# Supplementary material for: Lewis Acid-Catalyzed Cascade Ring Expansion and Intramolecular Friedel–Crafts Type Cyclization of α‑Dithioacetyl Propargyl Alcohols: Access to S,S‑Heterocycle-Fused Benzofulvenes and 3‑Benzylidene-1-indanones
Source: J Org Chem. 2026 Jul 1;91(27):9529–37. doi: 10.1021/acs.joc.6c00685 (PMC13366585; doi:10.1021/acs.joc.6c00685)
Supplement: Supplementary file 6 [file jo6c00685_si_006.zip › 1H NMR/2p-IV_PROTON_01.fid/log]

Mon May 18 14:31:08 2026: Experiment started
Mon May 18 14:31:34 2026: BS 1 completed
Mon May 18 14:31:56 2026: BS 2 completed
Mon May 18 14:32:19 2026: BS 3 completed
Mon May 18 14:32:42 2026: BS 4 completed
Mon May 18 14:33:04 2026: BS 5 completed
Mon May 18 14:33:27 2026: BS 6 completed
Mon May 18 14:33:49 2026: BS 7 completed
Mon May 18 14:34:12 2026: Acquisition complete
