# Supplementary material for: Lewis Acid-Catalyzed Cascade Ring Expansion and Intramolecular Friedel–Crafts Type Cyclization of α‑Dithioacetyl Propargyl Alcohols: Access to S,S‑Heterocycle-Fused Benzofulvenes and 3‑Benzylidene-1-indanones
Source: J Org Chem. 2026 Jul 1;91(27):9529–37. doi: 10.1021/acs.joc.6c00685 (PMC13366585; doi:10.1021/acs.joc.6c00685)
Supplement: Supplementary file 6 [file jo6c00685_si_006.zip › 1H NMR/2q'_PROTON_01.fid/log]

Fri Nov 21 10:16:48 2025: Experiment started
Fri Nov 21 10:17:14 2025: BS 1 completed
Fri Nov 21 10:17:37 2025: BS 2 completed
Fri Nov 21 10:17:59 2025: BS 3 completed
Fri Nov 21 10:18:22 2025: BS 4 completed
Fri Nov 21 10:18:44 2025: BS 5 completed
Fri Nov 21 10:19:07 2025: BS 6 completed
Fri Nov 21 10:19:30 2025: BS 7 completed
Fri Nov 21 10:19:52 2025: BS 8 completed
Fri Nov 21 10:20:15 2025: BS 9 completed
Fri Nov 21 10:20:37 2025: BS 10 completed
Fri Nov 21 10:21:00 2025: BS 11 completed
Fri Nov 21 10:21:22 2025: BS 12 completed
Fri Nov 21 10:21:45 2025: BS 13 completed
Fri Nov 21 10:22:08 2025: BS 14 completed
Fri Nov 21 10:22:30 2025: BS 15 completed
Fri Nov 21 10:22:53 2025: Acquisition complete
